# Supplementary material for: Trichlorido(4-methyl­benz­yl)bis­(1H-pyrazole-κN 2)tin(IV)
Source: Acta Crystallogr Sect E Struct Rep Online. 2011 May 7;67(Pt 6):m659. doi: 10.1107/S1600536811015698 (PMC3120481; doi:10.1107/S1600536811015698)
Supplement: Supplementary file 2 [file e-67-0m659-Isup2.hkl]

# 
# h,k,l, Fc-squared, Fo-squared, sigma(Fo-squared) and status flag 
# 
data_I
_shelx_title '  C2/c' 
_shelx_refln_list_code          4 
_shelx_F_calc_maximum      545.70 
_exptl_crystal_F_000      1840.00 
_reflns_d_resolution_high  0.7697 
 
loop_ 
 _symmetry_equiv_pos_as_xyz 
 'x, y, z' 
 '-x, y, -z+1/2' 
 'x+1/2, y+1/2, z' 
 '-x+1/2, y+1/2, -z+1/2' 
 '-x, -y, -z' 
 'x, -y, z-1/2' 
 '-x+1/2, -y+1/2, -z' 
 'x+1/2, -y+1/2, z-1/2' 
 
_cell_length_a    34.7322 
_cell_length_b     7.3709 
_cell_length_c    14.5760 
_cell_angle_alpha  90.000 
_cell_angle_beta  109.054 
_cell_angle_gamma  90.000 
 
_shelx_F_squared_multiplier     1.000 
 
loop_ 
 _refln_index_h 
 _refln_index_k 
 _refln_index_l 
 _refln_F_squared_calc 
 _refln_F_squared_meas 
 _refln_F_squared_sigma 
 _refln_observed_status 
   4   0   0    82598.73    81193.24   2162.20 o 
   6   0   0    78994.80    80231.93    940.66 o 
   8   0   0     8911.60     9417.61    136.94 o 
  10   0   0     3302.87     2813.95     64.79 o 
  12   0   0      562.38      517.46     33.22 o 
  14   0   0     8969.49     8829.10    131.24 o 
  16   0   0     1942.99     1631.29     52.60 o 
  18   0   0    24534.16    25946.18    317.89 o 
  20   0   0    83223.20    83045.52    900.34 o 
  22   0   0    60725.25    59508.23    786.56 o 
  24   0   0       83.47      202.20     30.95 o 
  26   0   0    86410.26    82314.42    912.77 o 
  28   0   0    51417.80    51225.14    675.29 o 
  30   0   0     6681.64     6770.28    140.07 o 
  32   0   0    32568.79    33055.74    654.22 o 
  34   0   0     7176.96     7637.00    258.54 o 
  36   0   0    15739.49    15412.58    402.94 o 
  38   0   0     1071.14     1153.74    127.27 o 
  40   0   0     8834.08     8649.67    385.92 o 
  42   0   0     6839.15     7590.53    293.30 o 
   1   1   0   127319.59   125357.20   1648.01 o 
   3   1   0    11463.96    12140.79    133.42 o 
   5   1   0    83924.00    83302.25   1082.55 o 
   7   1   0   194201.31   189314.28   2953.60 o 
   9   1   0       17.08       76.06      8.91 o 
  11   1   0    39202.61    37928.67    338.83 o 
  13   1   0        8.50       37.14     13.14 o 
  15   1   0    25995.04    25298.11    225.98 o 
  17   1   0     3719.76     3419.24     55.19 o 
  19   1   0    31508.64    29613.73    267.19 o 
  21   1   0    68797.50    65871.51    547.43 o 
  23   1   0      339.14      384.27     25.94 o 
  25   1   0    54545.41    54188.70    467.95 o 
  27   1   0    64937.86    63672.56    607.20 o 
  29   1   0      577.69      688.82     55.15 o 
  31   1   0     5785.54     5714.97    125.24 o 
  33   1   0    25129.73    25811.77    335.47 o 
  35   1   0      890.49     1003.72     95.92 o 
  37   1   0     2785.59     2686.92    140.09 o 
  39   1   0     1180.77     1293.43    113.80 o 
  41   1   0     7357.29     7691.73    240.25 o 
   2   2   0     1226.96     1425.03     36.38 o 
   4   2   0    29176.85    31412.52    328.11 o 
   6   2   0    57534.34    59099.74    531.26 o 
   8   2   0    56379.58    57355.84    504.18 o 
  10   2   0       47.12       53.30     23.67 o 
  12   2   0    34257.13    35749.57    333.55 o 
  14   2   0     1624.67     1390.75     38.79 o 
  16   2   0    25364.86    26066.33    291.56 o 
  18   2   0     1526.81     1188.86     49.83 o 
  20   2   0    38532.70    37097.88    402.40 o 
  22   2   0     8419.43     8408.77    159.24 o 
  24   2   0    11519.55    11355.40    197.61 o 
  26   2   0    25079.30    24997.22    395.51 o 
  28   2   0     3987.38     4072.02    115.82 o 
  30   2   0      893.39      861.28     66.24 o 
  32   2   0     2064.58     2160.93     97.08 o 
  34   2   0     5374.74     5594.14    134.60 o 
  36   2   0      250.99      218.17     45.86 o 
  38   2   0      493.44      500.07     79.22 o 
  40   2   0       83.90       75.04     56.74 o 
   1   3   0     4386.36     4617.10     76.30 o 
   3   3   0     6670.28     6903.38     87.87 o 
   5   3   0     2822.77     2946.48     48.27 o 
   7   3   0       71.19       39.63     12.60 o 
   9   3   0     1679.55     1572.93     37.31 o 
  11   3   0    18184.99    18943.49    197.49 o 
  13   3   0     2226.80     2119.00     47.50 o 
  15   3   0     1409.43     1147.68     38.76 o 
  17   3   0      205.33      290.38     25.50 o 
  19   3   0     2703.25     2792.97     72.45 o 
  21   3   0      907.86      851.78     48.78 o 
  23   3   0      214.81      287.32     42.54 o 
  25   3   0       73.15       80.13     34.26 o 
  27   3   0     6741.17     6699.10    156.29 o 
  29   3   0     1067.89     1057.99     75.13 o 
  31   3   0       95.20      127.81     66.03 o 
  33   3   0     1659.63     1468.96     91.71 o 
  35   3   0     4109.08     4209.30    136.88 o 
  37   3   0       68.95      113.72     49.11 o 
  39   3   0      910.78      905.90    107.49 o 
   0   4   0    12751.81    11003.17    457.96 o 
   2   4   0     2028.12     1779.66     86.98 o 
   4   4   0    17587.90    18598.28    195.43 o 
   6   4   0     2020.49     1684.47     45.08 o 
   8   4   0    15065.43    16006.04    161.64 o 
  10   4   0      433.00      359.59     25.35 o 
  12   4   0    12963.79    13566.69    155.72 o 
  14   4   0      590.79      600.14     37.38 o 
  16   4   0    17913.70    18253.76    203.64 o 
  18   4   0     1681.25     1628.90     82.61 o 
  20   4   0     9274.52     9461.85    184.70 o 
  22   4   0     1401.67     1420.64    112.99 o 
  24   4   0     7248.52     7149.67    164.44 o 
  26   4   0    20463.91    20207.50    320.65 o 
  28   4   0     5199.66     4943.42    141.33 o 
  30   4   0      412.89      527.15     62.22 o 
  32   4   0     3612.74     3649.65    128.89 o 
  34   4   0     1248.85     1390.47    122.88 o 
  36   4   0      214.49      189.16     54.95 o 
  38   4   0     3927.07     3901.60    143.14 o 
   1   5   0    92005.57    92753.58    816.19 o 
   3   5   0     3186.39     3161.30     67.39 o 
   5   5   0    55760.85    55060.18    506.81 o 
   7   5   0    13655.17    13880.12    163.20 o 
   9   5   0      355.86      368.06     32.20 o 
  11   5   0     4295.35     4448.55    105.27 o 
  13   5   0     3641.93     3454.96    105.14 o 
  15   5   0     1760.56     1829.20     90.87 o 
  17   5   0      275.13      333.91     49.61 o 
  19   5   0     4284.36     4231.76    153.83 o 
  21   5   0    31093.13    30049.86    425.99 o 
  23   5   0    12727.22    12331.10    236.16 o 
  25   5   0    16020.01    16122.76    285.05 o 
  27   5   0    39495.18    39696.74    545.76 o 
  29   5   0      929.12      918.45     81.21 o 
  31   5   0    16844.94    16475.26    355.52 o 
  33   5   0     8691.74     8798.90    213.35 o 
  35   5   0       59.57       56.87     50.74 o 
   0   6   0   106508.91   104389.01   1298.04 o 
   2   6   0    22895.67    22728.70    234.19 o 
   4   6   0    18492.66    18594.46    201.19 o 
   6   6   0    39821.38    38427.20    380.40 o 
   8   6   0    10195.70    10225.30    180.94 o 
  10   6   0    10366.77     9971.22    275.56 o 
  12   6   0     7937.29     8245.74    202.77 o 
  14   6   0     9669.79     9529.02    224.17 o 
  16   6   0    10189.21    10769.95    215.83 o 
  18   6   0     4050.59     3867.17    131.89 o 
  20   6   0    44790.27    44228.45    587.60 o 
  22   6   0    13155.23    12955.55    253.94 o 
  24   6   0     5649.83     5493.28    160.49 o 
  26   6   0    35145.86    34446.82    539.70 o 
  28   6   0    11725.52    12003.13    255.35 o 
  30   6   0     1807.46     1936.32    116.56 o 
  32   6   0    11461.30    11651.78    260.01 o 
   1   7   0    38380.54    38830.41    394.06 o 
   3   7   0     1129.38     1104.09     57.18 o 
   5   7   0    16914.15    16527.43    271.25 o 
   7   7   0    17059.47    17057.84    281.01 o 
   9   7   0      201.89      123.35     49.45 o 
  11   7   0    18515.02    17689.19    340.14 o 
  13   7   0      246.74      247.25     58.79 o 
  15   7   0     6311.49     6427.16    190.69 o 
  17   7   0     1167.14     1161.75     97.39 o 
  19   7   0    17375.45    17125.66    351.51 o 
  21   7   0    27031.83    25520.31    408.27 o 
  23   7   0      156.64      154.67     53.62 o 
  25   7   0    21853.50    21854.24    435.51 o 
  27   7   0    14913.73    16106.41    315.51 o 
  29   7   0      257.46      315.03     65.72 o 
   0   8   0    15750.96    15074.11    505.38 o 
   2   8   0     2979.62     2743.69    133.70 o 
   4   8   0     4554.21     4731.72    122.23 o 
   6   8   0    12175.42    11961.47    233.79 o 
   8   8   0     1802.99     1606.77     97.25 o 
  10   8   0       36.43       14.68     45.93 o 
  12   8   0      139.09       51.60     49.88 o 
  14   8   0     1378.21     1321.99    108.56 o 
  16   8   0        8.15      112.07     56.28 o 
  18   8   0      176.36      306.74     70.50 o 
  20   8   0     4198.75     4369.85    173.56 o 
  22   8   0     5089.85     5756.82    270.81 o 
   1   9   0      288.84      373.87     89.32 o 
   3   9   0      581.67      758.27    150.16 o 
   5   9   0      152.07       73.06     49.67 o 
   7   9   0      438.27      495.19     66.82 o 
   9   9   0      937.29      931.25     91.31 o 
  11   9   0      115.73      194.77     56.87 o 
  13   9   0      482.46      479.05     72.05 o 
 -43   1   1     2984.15     3184.97    158.46 o 
 -41   1   1     8010.84     7908.27    240.07 o 
 -39   1   1        3.72       42.48     50.60 o 
 -37   1   1     9077.29     8657.51    238.88 o 
 -35   1   1    15654.17    15241.79    324.51 o 
 -33   1   1     1076.16     1068.13     66.17 o 
 -31   1   1     8279.90     8372.86    140.47 o 
 -29   1   1     2618.29     2653.64     74.48 o 
 -27   1   1     9337.47     9241.06    141.57 o 
 -25   1   1     2232.77     2424.34     79.81 o 
 -23   1   1     5886.59     5982.65     85.10 o 
 -21   1   1     3763.59     3663.59     61.83 o 
 -19   1   1     1684.80     2053.53     43.39 o 
 -17   1   1       70.31       56.73     14.93 o 
 -15   1   1    15752.39    15539.62    149.26 o 
 -13   1   1    13358.62    13850.22    268.25 o 
 -11   1   1     7205.91     6835.82     82.01 o 
  -9   1   1    61850.23    61083.73    640.41 o 
  -7   1   1    31831.26    32689.64    324.01 o 
  -5   1   1    35473.22    37440.44    297.25 o 
  -3   1   1    13200.67    13942.88    118.45 o 
  -1   1   1    42066.82    44239.97    444.58 o 
   1   1   1    96055.94    91401.82   1938.53 o 
   3   1   1     1989.31     1749.27     38.90 o 
   5   1   1    56720.30    57141.57    617.58 o 
   7   1   1     1693.23     1735.78     42.13 o 
   9   1   1    65982.75    67582.71    815.96 o 
  11   1   1    15125.16    14018.31    161.51 o 
  13   1   1      611.40      623.20     37.32 o 
  15   1   1     7228.27     7392.50     94.35 o 
  17   1   1    25207.54    25135.02    231.53 o 
  19   1   1     1401.83     1141.91     38.74 o 
  21   1   1    11069.37    11170.26    128.90 o 
  23   1   1    11498.48    11151.00    131.70 o 
  25   1   1      115.02      142.86     24.02 o 
  27   1   1     4519.54     4698.90    118.31 o 
  29   1   1      408.65      395.04     48.03 o 
  31   1   1    14582.06    14861.24    226.16 o 
  33   1   1     4865.53     4774.41    136.89 o 
  35   1   1    10288.26    10176.61    260.94 o 
  37   1   1     7208.93     6780.29    215.95 o 
  39   1   1        8.19       54.77     57.86 o 
  41   1   1     2017.80     1985.56    145.08 o 
 -42   2   1    17192.48    17351.06    580.14 o 
 -40   2   1     1208.13     1218.47    115.06 o 
 -38   2   1     5853.09     5747.95    197.45 o 
 -36   2   1    12705.11    12657.39    219.22 o 
 -34   2   1     4966.82     5083.41    126.03 o 
 -32   2   1    13468.13    13991.31    386.89 o 
 -30   2   1    18518.17    18571.65    255.26 o 
 -28   2   1        2.64       25.15     25.92 o 
 -26   2   1     7964.17     8059.82    140.92 o 
 -24   2   1     1782.92     1933.77     65.50 o 
 -22   2   1    23727.69    23546.46    282.59 o 
 -20   2   1    30273.65    29322.00    331.02 o 
 -18   2   1    13085.66    13217.50    167.91 o 
 -16   2   1    98113.50    96069.38    840.93 o 
 -14   2   1    35866.95    34990.38    418.14 o 
 -12   2   1    15979.65    15703.82    170.74 o 
 -10   2   1   132340.25   132998.80   1262.36 o 
  -8   2   1    61910.87    63839.11    511.29 o 
  -6   2   1    56377.10    58582.88    484.76 o 
  -4   2   1    29337.71    29207.91    281.09 o 
  -2   2   1     4870.14     5166.73     71.33 o 
   0   2   1      195.08      487.68     36.06 o 
   2   2   1     1962.33     2641.35     71.89 o 
   4   2   1      426.40      823.22     45.65 o 
   6   2   1   173064.55   173560.84   1986.14 o 
   8   2   1     3650.00     3814.74     52.35 o 
  10   2   1   199501.00   198418.06   2195.63 o 
  12   2   1   115594.29   112636.49   1062.23 o 
  14   2   1     3568.28     3397.40     54.15 o 
  16   2   1    53487.26    52011.32    519.31 o 
  18   2   1    11095.28    10419.61    152.43 o 
  20   2   1     8831.49     8907.41    128.82 o 
  22   2   1    17761.23    17016.04    262.11 o 
  24   2   1      142.84      197.49     36.06 o 
  26   2   1     8909.67     9035.01    176.31 o 
  28   2   1      480.34      420.79     49.39 o 
  30   2   1    11758.77    12027.99    220.80 o 
  32   2   1    18519.82    18670.66    301.37 o 
  34   2   1      249.07      323.32     47.57 o 
  36   2   1    14789.86    14485.13    318.93 o 
  38   2   1    11989.38    11708.41    334.95 o 
  40   2   1     1073.24     1178.06    135.66 o 
 -41   3   1    13628.22    13731.21    345.51 o 
 -39   3   1     1985.41     2017.53    102.86 o 
 -37   3   1     9629.09     9778.81    325.25 o 
 -35   3   1    27161.33    27412.78    411.33 o 
 -33   3   1        8.98       -4.31     35.81 o 
 -31   3   1    23773.90    23223.62    353.93 o 
 -29   3   1     8500.19     8214.91    178.11 o 
 -27   3   1    11511.58    11208.51    210.07 o 
 -25   3   1     9745.67     9397.92    277.86 o 
 -23   3   1      922.44     1016.50     55.51 o 
 -21   3   1    58399.04    58112.07    546.21 o 
 -19   3   1     7868.54     8329.77    118.73 o 
 -17   3   1    87732.14    86423.84    770.64 o 
 -15   3   1   155558.22   152689.92   1311.89 o 
 -13   3   1      436.42      716.19     68.69 o 
 -11   3   1   142900.95   143817.91   1518.26 o 
  -9   3   1    53163.28    54101.49    504.58 o 
  -7   3   1     1022.50     1276.01     81.17 o 
  -5   3   1    38660.12    39622.64    359.68 o 
  -3   3   1     2089.32     1940.14     43.00 o 
  -1   3   1      810.54      861.15    104.48 o 
   1   3   1     1380.83     1205.53     89.52 o 
   3   3   1     6850.36     6546.04     87.83 o 
   5   3   1    99046.20   100674.73   1044.64 o 
   7   3   1    41808.33    42833.76    392.53 o 
   9   3   1    64768.28    65791.91    677.50 o 
  11   3   1    74337.38    70443.59    690.15 o 
  13   3   1    14071.82    13649.57    173.21 o 
  15   3   1    59392.06    58090.68    587.37 o 
  17   3   1   105876.45   104124.75   1006.86 o 
  19   3   1     1841.36     2113.95     64.69 o 
  21   3   1    11723.65    12284.13    211.22 o 
  23   3   1     1128.27     1228.21    103.05 o 
  25   3   1     7101.54     7091.92    158.09 o 
  27   3   1     9058.01     8627.36    181.27 o 
  29   3   1       12.22       52.09     46.87 o 
  31   3   1    13337.73    13392.55    248.98 o 
  33   3   1    13314.76    13177.01    250.78 o 
  35   3   1    11422.06    11747.94    238.81 o 
  37   3   1    25342.19    26682.40    414.35 o 
  39   3   1     8520.60     8628.08    287.35 o 
 -38   4   1     7770.05     7546.77    197.33 o 
 -36   4   1    28759.93    29268.67    518.41 o 
 -34   4   1     5323.78     5349.14    157.57 o 
 -32   4   1    17883.77    17223.03    302.30 o 
 -30   4   1     9562.04     9621.30    207.35 o 
 -28   4   1     1721.84     1562.77     92.62 o 
 -26   4   1     4932.06     4975.78    146.80 o 
 -24   4   1      158.83      195.24     42.11 o 
 -22   4   1    13968.00    14320.90    244.15 o 
 -20   4   1    10413.54    10250.46    193.77 o 
 -18   4   1     6835.78     6970.76    132.38 o 
 -16   4   1    54229.90    52907.16    499.13 o 
 -14   4   1    29109.87    29294.85    299.18 o 
 -12   4   1     5480.45     5395.99     75.29 o 
 -10   4   1    79203.41    78705.19    643.78 o 
  -8   4   1    48553.41    49176.62    447.75 o 
  -6   4   1    28885.75    29102.18    283.15 o 
  -4   4   1    45907.02    45296.51    417.30 o 
  -2   4   1     1028.66     1068.09     37.29 o 
   0   4   1    34615.38    33956.09    536.26 o 
   2   4   1     1754.52     1883.95     53.36 o 
   4   4   1    28116.71    27265.04    267.00 o 
   6   4   1    55261.32    57403.56    479.84 o 
   8   4   1    23304.26    23310.85    301.95 o 
  10   4   1    50554.15    51744.68    607.78 o 
  12   4   1    25846.24    25338.66    320.91 o 
  14   4   1     1157.86     1056.33     66.91 o 
  16   4   1    31565.56    30931.23    409.08 o 
  18   4   1    27973.91    27759.92    415.42 o 
  20   4   1      458.12      519.38     52.96 o 
  22   4   1    18505.10    18379.43    373.25 o 
  24   4   1     2968.75     3102.41    124.16 o 
  26   4   1    13034.34    12746.37    238.66 o 
  28   4   1     3865.19     3854.54    126.93 o 
  30   4   1    14402.77    14550.46    268.85 o 
  32   4   1    19776.78    19470.74    330.59 o 
  34   4   1      357.78      406.25     67.27 o 
  36   4   1    22281.29    22070.19    407.42 o 
 -37   5   1     4537.85     4750.30    161.79 o 
 -35   5   1     6931.26     6856.31    189.95 o 
 -33   5   1      398.69      316.91     61.16 o 
 -31   5   1     2115.65     2227.70    125.45 o 
 -29   5   1     2557.48     2547.80    115.89 o 
 -27   5   1     1942.75     1916.61    105.81 o 
 -25   5   1       62.59       56.30     43.56 o 
 -23   5   1     2835.79     2690.21    106.94 o 
 -21   5   1     6626.46     6544.98    160.01 o 
 -19   5   1       14.31       -8.42     38.69 o 
 -17   5   1     3825.44     3933.14    117.20 o 
 -15   5   1    12551.63    12136.14    217.59 o 
 -13   5   1     3922.89     3764.30     92.61 o 
 -11   5   1     7828.23     7440.78    103.08 o 
  -9   5   1    19309.79    19761.16    213.43 o 
  -7   5   1      161.27      146.57     23.60 o 
  -5   5   1    16993.76    17016.84    192.92 o 
  -3   5   1     6085.69     5785.11     88.91 o 
  -1   5   1     1762.70     1661.19     53.50 o 
   1   5   1    10638.93    10906.88    144.13 o 
   3   5   1      505.23      376.46     30.23 o 
   5   5   1     8819.62     8660.66    117.84 o 
   7   5   1     2956.20     2986.79     70.73 o 
   9   5   1    18356.74    18819.42    265.24 o 
  11   5   1    16471.91    16217.65    256.78 o 
  13   5   1     2974.77     2986.83    109.56 o 
  15   5   1    16594.24    15759.00    259.24 o 
  17   5   1    17001.50    16482.75    271.02 o 
  19   5   1      171.87       65.87     36.76 o 
  21   5   1     6568.29     6728.24    163.98 o 
  23   5   1     4517.74     4318.25    132.51 o 
  25   5   1       35.74       53.60     40.89 o 
  27   5   1      967.21     1170.56     96.11 o 
  29   5   1     1829.38     1678.33    103.73 o 
  31   5   1     4105.34     3820.49    138.67 o 
  33   5   1      748.84      746.24     77.30 o 
  35   5   1     4611.13     4672.60    158.37 o 
 -32   6   1      431.33      393.73     66.94 o 
 -30   6   1      195.45      100.44     50.39 o 
 -28   6   1     4108.94     4247.03    146.89 o 
 -26   6   1       15.49       74.02     47.83 o 
 -24   6   1     1746.80     1724.01    112.50 o 
 -22   6   1      442.23      410.30     60.67 o 
 -20   6   1       10.07      -11.72     38.69 o 
 -18   6   1     1565.24     1530.34     93.69 o 
 -16   6   1     3450.59     3473.36    119.38 o 
 -14   6   1     1660.82     1571.42    101.95 o 
 -12   6   1     7223.80     7026.47    205.01 o 
 -10   6   1     1436.06     1191.07     86.18 o 
  -8   6   1     1002.99      979.41     46.64 o 
  -6   6   1     5753.88     5620.26     92.79 o 
  -4   6   1     2700.15     2612.67    100.18 o 
  -2   6   1     6931.73     7137.11    107.79 o 
   0   6   1        4.18        8.08     22.82 o 
   2   6   1        7.75      -31.72     21.15 o 
   4   6   1      763.57      752.25     42.75 o 
   6   6   1      636.75      706.46     46.69 o 
   8   6   1      798.68      847.33     73.18 o 
  10   6   1     1610.33     1584.07    127.26 o 
  12   6   1     8852.33     8723.20    209.09 o 
  14   6   1        9.09      -51.35     34.23 o 
  16   6   1     2156.52     2112.35     98.69 o 
  18   6   1      278.79      215.43     47.40 o 
  20   6   1     2002.31     2035.16    108.99 o 
  22   6   1     1320.15     1332.20     91.87 o 
  24   6   1     1108.34     1037.08     86.23 o 
  26   6   1      404.13      619.57     71.10 o 
  28   6   1      713.30      824.60     82.11 o 
  30   6   1        6.40       22.83     45.85 o 
  32   6   1       23.82       56.00     51.65 o 
 -29   7   1      484.74      449.98    104.17 o 
 -27   7   1     1456.68     1506.61    106.36 o 
 -25   7   1     1276.01     1481.00    186.10 o 
 -23   7   1      652.70      679.56     77.24 o 
 -21   7   1     3529.57     3556.97    150.28 o 
 -19   7   1     1310.39     1298.59    135.71 o 
 -17   7   1     1541.94     1700.22    115.62 o 
 -15   7   1     6265.13     6243.97    189.56 o 
 -13   7   1       11.71      -41.94     40.58 o 
 -11   7   1     6415.64     6340.61    223.45 o 
  -9   7   1     4875.45     4695.69    154.75 o 
  -7   7   1      440.41      398.57     55.56 o 
  -5   7   1      576.68      576.53     44.34 o 
  -3   7   1       23.66        3.39     25.01 o 
  -1   7   1     2370.98     2352.21     66.34 o 
   1   7   1     2835.52     2840.78     73.16 o 
   3   7   1     1817.66     1759.12     61.84 o 
   5   7   1     9878.71     9856.73    197.92 o 
   7   7   1     3963.00     3717.21    146.40 o 
   9   7   1     4093.41     4160.56    146.30 o 
  11   7   1    19007.33    18382.04    352.97 o 
  13   7   1     2217.52     2252.59    128.42 o 
  15   7   1     2935.77     2960.91    263.11 o 
  17   7   1     2999.03     3190.96    198.86 o 
  19   7   1      483.02      440.38     64.28 o 
  21   7   1     3258.76     3294.31    130.96 o 
  23   7   1        5.98       36.56     45.98 o 
  25   7   1      781.26      784.90     83.29 o 
  27   7   1      185.12      170.20     59.78 o 
 -24   8   1     1354.23     1230.50    120.38 o 
 -22   8   1     7272.15     7138.57    225.99 o 
 -20   8   1    11501.32    11759.67    294.85 o 
 -18   8   1     1768.68     1797.96    127.34 o 
 -16   8   1    19873.49    19398.84    389.13 o 
 -14   8   1     7654.85     7265.25    258.84 o 
 -12   8   1     5196.11     5155.23    153.95 o 
 -10   8   1    11120.25    11007.62    228.23 o 
  -8   8   1     3052.00     2915.18    115.21 o 
  -6   8   1     1457.98     1420.97     91.70 o 
  -4   8   1     6699.14     6646.68    164.40 o 
  -2   8   1      180.32       61.08     32.47 o 
   0   8   1     1691.48     1672.41     82.41 o 
   2   8   1     4254.48     4064.71    112.24 o 
   4   8   1     6184.80     6293.20    142.43 o 
   6   8   1    21606.11    21790.91    352.23 o 
   8   8   1      101.85      140.68     50.56 o 
  10   8   1    28709.54    28154.55    483.35 o 
  12   8   1    15887.67    15960.06    334.29 o 
  14   8   1     1686.12     1591.49    116.64 o 
  16   8   1    17154.20    16829.92    355.10 o 
  18   8   1     2390.01     2524.62    143.67 o 
  20   8   1     2002.79     1932.63    134.25 o 
  22   8   1     2893.20     3265.03    160.56 o 
 -15   9   1    20509.78    21084.27    368.84 o 
 -13   9   1     2020.25     2161.85    125.40 o 
 -11   9   1    16494.36    17106.63    314.96 o 
  -9   9   1    19936.31    19989.76    342.81 o 
  -7   9   1       21.37      -60.19     44.29 o 
  -5   9   1    14970.50    15348.89    282.06 o 
  -3   9   1     1559.77     1687.23    149.93 o 
  -1   9   1     6273.75     6495.83    250.55 o 
   1   9   1     2111.11     2281.33    170.68 o 
   3   9   1     2939.99     3256.46    181.46 o 
   5   9   1    18031.15    18766.87    322.66 o 
   7   9   1      276.11      386.27     63.05 o 
   9   9   1     8716.73     9174.24    193.40 o 
  11   9   1    14869.43    15675.17    268.87 o 
  13   9   1     5026.29     5446.31    171.41 o 
 -42   0   2    18850.88    19608.12    494.93 o 
 -40   0   2    12777.28    13316.00    376.56 o 
 -38   0   2    10208.16    10999.26    326.49 o 
 -36   0   2    47735.20    46230.71   1044.75 o 
 -34   0   2      329.99      442.00     79.56 o 
 -32   0   2    23039.86    22565.34    482.15 o 
 -30   0   2      327.85      390.03     41.91 o 
 -28   0   2     3028.41     3012.50     87.97 o 
 -26   0   2    70331.38    68596.98    769.12 o 
 -24   0   2     2252.81     2073.65     67.55 o 
 -22   0   2    11272.47    11437.68    173.53 o 
 -20   0   2    51407.62    50844.12    571.00 o 
 -18   0   2    12693.21    12982.02    180.05 o 
 -16   0   2    14121.16    13001.09    201.90 o 
 -14   0   2    71196.92    71532.09    759.79 o 
 -12   0   2     5089.28     5084.82    132.02 o 
 -10   0   2   133705.39   130129.52   1558.34 o 
  -8   0   2      548.18      524.15     33.66 o 
  -6   0   2   119056.43   119023.77   1416.55 o 
  -4   0   2    52878.90    56160.96    560.34 o 
  -2   0   2    11614.22    12456.33    302.77 o 
   0   0   2   229566.33   252500.83  10497.04 o 
   2   0   2   112867.93   115040.55   2773.59 o 
   4   0   2     9555.72     9972.32    167.01 o 
   6   0   2    36882.18    35585.72    440.63 o 
   8   0   2      314.08      214.70     30.30 o 
  10   0   2      626.44      656.04     37.68 o 
  12   0   2    69590.84    67196.16    820.17 o 
  14   0   2      521.40      474.32     36.25 o 
  16   0   2   103903.82   102595.46   1241.04 o 
  18   0   2    43976.16    42663.80    494.89 o 
  20   0   2    28607.23    27388.72    345.22 o 
  22   0   2   108250.24   105004.43   1247.09 o 
  24   0   2     1012.50     1092.04     93.07 o 
  26   0   2    28622.13    28106.16    369.48 o 
  28   0   2     5434.47     5343.31    123.15 o 
  30   0   2     9728.99     9703.60    458.72 o 
  32   0   2    24072.29    24584.05    540.97 o 
  34   0   2     5984.24     5397.21    221.55 o 
  36   0   2     5827.33     6243.17    400.69 o 
  38   0   2     8834.29     8080.25    433.13 o 
  40   0   2        4.36      259.21    130.67 o 
 -43   1   2     3021.82     3205.25    157.95 o 
 -41   1   2    10400.90     9859.65    267.67 o 
 -39   1   2      584.58      619.79     81.37 o 
 -37   1   2     6601.08     6776.62    204.75 o 
 -35   1   2    13530.66    13725.37    285.80 o 
 -33   1   2    12906.98    12959.93    187.30 o 
 -31   1   2    12364.94    12142.66    183.80 o 
 -29   1   2    20078.78    19795.55    238.94 o 
 -27   1   2    14834.38    14786.05    171.72 o 
 -25   1   2    42369.27    42105.21    382.17 o 
 -23   1   2       43.75       51.51     27.17 o 
 -21   1   2    59170.32    58253.81    532.41 o 
 -19   1   2     8572.91     7569.39     95.51 o 
 -17   1   2    22852.38    22782.54    222.57 o 
 -15   1   2    55199.30    53422.89    521.38 o 
 -13   1   2      950.25     1033.25     32.52 o 
 -11   1   2    18229.01    17293.61    336.39 o 
  -9   1   2    62285.59    64346.21    608.34 o 
  -7   1   2     1466.15     1493.22     40.42 o 
  -5   1   2    81272.04    82535.79    811.02 o 
  -3   1   2    34112.05    35696.39    358.57 o 
  -1   1   2    11039.58    11039.92     97.85 o 
   1   1   2   204955.31   196243.17   3957.87 o 
   3   1   2    26012.40    28343.85    279.53 o 
   5   1   2    25939.24    25313.71    275.31 o 
   7   1   2    81764.75    81603.09    758.64 o 
   9   1   2    10530.12    10201.42    123.62 o 
  11   1   2    66520.87    64538.17    617.29 o 
  13   1   2    33558.54    35672.30    364.43 o 
  15   1   2    47388.60    49050.07    444.94 o 
  17   1   2    15921.74    14016.49    158.14 o 
  19   1   2     1021.63     1079.07     40.21 o 
  21   1   2    21785.92    21482.19    229.55 o 
  23   1   2    13948.46    13779.58    209.56 o 
  25   1   2     8264.88     8083.32    133.64 o 
  27   1   2    31271.10    30711.46    408.66 o 
  29   1   2     6471.09     6358.68    132.57 o 
  31   1   2    10004.25    10306.61    183.05 o 
  33   1   2    12053.63    12337.91    290.71 o 
  35   1   2      205.80      170.57     66.55 o 
  37   1   2    10930.58    10813.62    284.64 o 
  39   1   2     5602.50     5767.66    207.76 o 
 -42   2   2     1528.35     1649.21    132.87 o 
 -40   2   2      316.30      351.34     73.96 o 
 -38   2   2       11.30       10.05     35.52 o 
 -36   2   2     1301.61     1296.62     77.54 o 
 -34   2   2     1918.59     1941.50     87.72 o 
 -32   2   2     1903.34     1948.53     75.95 o 
 -30   2   2     5836.31     5814.89    124.01 o 
 -28   2   2     5170.57     5146.13    112.22 o 
 -26   2   2    33698.95    32903.34    379.91 o 
 -24   2   2     6506.48     6431.58    120.08 o 
 -22   2   2     5732.24     5750.84     82.18 o 
 -20   2   2    33046.80    33181.48    300.51 o 
 -18   2   2      314.94      386.91     28.06 o 
 -16   2   2    21768.07    21569.01    225.32 o 
 -14   2   2    11360.01    11479.22    187.48 o 
 -12   2   2     4581.74     4906.26     66.26 o 
 -10   2   2    27219.86    27339.12    254.30 o 
  -8   2   2     1374.16     1507.40     37.84 o 
  -6   2   2    17373.13    17800.56    159.41 o 
  -4   2   2    15505.22    15753.39    154.44 o 
  -2   2   2     4831.80     5343.22     82.12 o 
   0   2   2    53042.49    54345.93    576.06 o 
   2   2   2    13831.96    13409.35    201.93 o 
   4   2   2    13623.62    13754.69    178.25 o 
   6   2   2    57241.36    56228.60    700.70 o 
   8   2   2      389.92      299.95     28.93 o 
  10   2   2    21921.76    21431.00    233.14 o 
  12   2   2    11138.16    10888.82    138.66 o 
  14   2   2     5173.81     4726.80     80.00 o 
  16   2   2    11838.41    11904.02    155.62 o 
  18   2   2        7.41       20.98     16.81 o 
  20   2   2     1535.76     1385.24     53.94 o 
  22   2   2     3581.64     3342.46     99.00 o 
  24   2   2       14.79       88.86     53.13 o 
  26   2   2     4428.38     4370.79    119.69 o 
  28   2   2     4953.71     4914.32    131.82 o 
  30   2   2       45.11       29.12     35.75 o 
  32   2   2     6064.70     5863.91    150.34 o 
  34   2   2     4197.43     4173.17    135.43 o 
  36   2   2     3707.89     3591.69    189.55 o 
  38   2   2     4058.58     3931.03    174.33 o 
 -41   3   2      731.11      724.59     80.99 o 
 -39   3   2        3.87       38.73     38.21 o 
 -37   3   2       31.65       69.01     39.28 o 
 -35   3   2      251.99      254.49     50.98 o 
 -33   3   2     3104.13     2899.24    111.06 o 
 -31   3   2      308.44      329.96     80.28 o 
 -29   3   2      295.07      288.09     47.76 o 
 -27   3   2      221.82      230.55     37.66 o 
 -25   3   2     6164.56     6044.62    122.03 o 
 -23   3   2      470.63      486.29     42.39 o 
 -21   3   2      791.74      770.19     41.92 o 
 -19   3   2     6996.87     7004.65    107.92 o 
 -17   3   2     6497.33     6833.34    124.53 o 
 -15   3   2     3155.32     3360.07    100.90 o 
 -13   3   2     1947.43     1991.62     43.66 o 
 -11   3   2     6038.72     6489.04     82.59 o 
  -9   3   2     2792.15     2936.79     45.59 o 
  -7   3   2     1691.98     1578.16     38.45 o 
  -5   3   2      919.49      754.56     32.95 o 
  -3   3   2     5765.26     6280.79     83.83 o 
  -1   3   2     2510.57     2350.39     52.29 o 
   1   3   2       45.74       88.82     24.34 o 
   3   3   2    16871.89    18314.77    237.56 o 
   5   3   2     3715.56     3981.32     86.23 o 
   7   3   2     6056.14     6621.59    120.47 o 
   9   3   2        1.37      -11.34     20.70 o 
  11   3   2     7357.25     7897.75    141.78 o 
  13   3   2     1324.11     1297.96     38.33 o 
  15   3   2       12.72       -1.66     29.15 o 
  17   3   2     1500.95     1416.13     72.56 o 
  19   3   2     2245.63     2391.48     90.43 o 
  21   3   2      153.47      135.85     36.52 o 
  23   3   2       61.94      107.34     36.94 o 
  25   3   2     5236.86     4847.25    143.75 o 
  27   3   2      144.83      215.56     46.12 o 
  29   3   2      389.60      333.02     51.67 o 
  31   3   2       72.26       62.79     39.56 o 
  33   3   2      147.28      174.15     48.69 o 
  35   3   2      144.14      174.54     52.36 o 
  37   3   2       13.73       55.70     47.22 o 
 -40   4   2      497.69      513.68     73.43 o 
 -38   4   2     1057.53     1071.69     90.09 o 
 -36   4   2     3497.54     3707.54    154.93 o 
 -34   4   2       17.55       39.72     39.63 o 
 -32   4   2     1489.58     1329.91    154.23 o 
 -30   4   2     9251.99     9166.40    200.91 o 
 -28   4   2     2183.40     2116.12    102.01 o 
 -26   4   2     1899.01     2017.42    117.72 o 
 -24   4   2     9226.60     9179.23    188.46 o 
 -22   4   2     6667.27     7001.02    130.66 o 
 -20   4   2     8427.77     8730.79    130.09 o 
 -18   4   2      994.10     1163.68     48.97 o 
 -16   4   2    14488.79    14562.78    360.16 o 
 -14   4   2     8445.57     8380.36    113.43 o 
 -12   4   2    14527.86    15498.04    173.98 o 
 -10   4   2    37478.38    38953.87    342.46 o 
  -8   4   2     4815.31     4839.00     81.10 o 
  -6   4   2     3917.62     3645.56     66.61 o 
  -4   4   2     7685.61     7304.88     94.76 o 
  -2   4   2      699.03      829.59     48.04 o 
   0   4   2     7754.70     6996.76    181.40 o 
   2   4   2     7689.36     7720.64    132.08 o 
   4   4   2    26605.63    28699.69    312.91 o 
   6   4   2    17099.59    17433.76    326.52 o 
   8   4   2       54.97       53.42     16.91 o 
  10   4   2      595.49      484.88     33.85 o 
  12   4   2     6621.50     6478.93    109.18 o 
  14   4   2     2487.79     2563.95    191.59 o 
  16   4   2    11525.51    11891.15    208.09 o 
  18   4   2     6067.42     5809.92    139.00 o 
  20   4   2     3437.90     3384.08    208.26 o 
  22   4   2     2929.96     3041.10    105.80 o 
  24   4   2      600.28      452.65     55.65 o 
  26   4   2     4750.14     4416.04    133.67 o 
  28   4   2     5534.36     5561.46    173.92 o 
  30   4   2      444.33      502.06     63.71 o 
  32   4   2     2058.39     2122.47    113.58 o 
  34   4   2     1003.99     1211.16    104.72 o 
  36   4   2      439.13      462.83     66.67 o 
 -37   5   2    16539.55    17230.57    338.17 o 
 -35   5   2     4243.81     4223.64    192.83 o 
 -33   5   2     4864.14     5033.76    187.73 o 
 -31   5   2     8472.70     8494.22    203.73 o 
 -29   5   2       62.46       62.27     44.65 o 
 -27   5   2     2638.86     2395.45    110.18 o 
 -25   5   2    14830.83    14148.25    260.77 o 
 -23   5   2      168.41      128.08     43.10 o 
 -21   5   2    13234.86    13150.45    240.42 o 
 -19   5   2    13094.88    12994.84    234.67 o 
 -17   5   2      706.21      784.42     64.64 o 
 -15   5   2    37328.81    37578.57    514.55 o 
 -13   5   2     6861.90     6649.43    137.50 o 
 -11   5   2    19872.69    19818.30    214.62 o 
  -9   5   2    40012.56    39502.75    380.46 o 
  -7   5   2     7245.95     7533.10    110.34 o 
  -5   5   2    82854.68    82154.99    677.11 o 
  -3   5   2    11922.72    12025.46    142.11 o 
  -1   5   2    32527.60    32376.98    422.99 o 
   1   5   2    31630.43    32740.36    326.86 o 
   3   5   2       14.14       55.81     42.93 o 
   5   5   2    13762.32    13715.63    184.90 o 
   7   5   2      116.21      118.42     28.84 o 
   9   5   2     1019.04     1291.64     56.81 o 
  11   5   2    23743.84    23553.58    335.43 o 
  13   5   2     7679.96     7738.95    164.19 o 
  15   5   2    15222.78    14965.03    251.73 o 
  17   5   2    27896.43    27479.35    413.22 o 
  19   5   2      376.64      350.62     50.90 o 
  21   5   2    31560.28    30734.12    436.76 o 
  23   5   2    13355.48    13007.06    246.99 o 
  25   5   2     2674.77     2935.57    115.08 o 
  27   5   2    19249.11    18680.50    322.57 o 
  29   5   2       62.72      103.14     47.75 o 
  31   5   2     7531.14     7525.81    193.93 o 
  33   5   2     2070.44     2263.52    126.49 o 
 -34   6   2      670.31      596.34     79.83 o 
 -32   6   2     7984.99     7837.89    208.43 o 
 -30   6   2    13491.08    13585.57    278.46 o 
 -28   6   2      469.67      576.57     87.09 o 
 -26   6   2    29896.59    29089.85    515.10 o 
 -24   6   2     6980.56     6691.98    176.35 o 
 -22   6   2    22493.80    21111.42    346.53 o 
 -20   6   2    13277.56    13148.83    251.42 o 
 -18   6   2        9.56       50.24     52.88 o 
 -16   6   2    13988.90    14176.65    291.01 o 
 -14   6   2     9057.45     8758.51    211.65 o 
 -12   6   2     2582.05     2481.01    109.20 o 
 -10   6   2    20022.21    19350.51    287.28 o 
  -8   6   2     6371.39     6253.06    105.01 o 
  -6   6   2    12032.80    12037.00    149.30 o 
  -4   6   2    31551.92    31248.96    301.73 o 
  -2   6   2     1653.05     1601.19     54.33 o 
   0   6   2    34130.11    33777.91    322.72 o 
   2   6   2    34685.07    34834.33    326.19 o 
   4   6   2     6744.87     6877.97    143.54 o 
   6   6   2    34458.38    33800.61    553.95 o 
   8   6   2     1943.47     2102.15    102.93 o 
  10   6   2    16439.28    16183.26    304.65 o 
  12   6   2    31167.48    30613.41    427.48 o 
  14   6   2     6211.24     6110.81    154.73 o 
  16   6   2    18568.53    18740.88    307.99 o 
  18   6   2     8160.45     7832.60    183.81 o 
  20   6   2     9892.84     9494.37    210.25 o 
  22   6   2    21624.38    21308.00    461.84 o 
  24   6   2      576.05      799.68     76.43 o 
  26   6   2    10235.67    10284.83    230.65 o 
  28   6   2     7839.43     7875.01    203.92 o 
  30   6   2      284.16      565.87    153.87 o 
 -29   7   2     2111.08     2347.39    133.71 o 
 -27   7   2     6818.96     7217.70    200.53 o 
 -25   7   2    15405.34    15491.41    305.27 o 
 -23   7   2       12.15        7.93     48.60 o 
 -21   7   2    16269.34    16054.76    342.86 o 
 -19   7   2     4961.89     4780.91    170.85 o 
 -17   7   2     5941.56     6207.83    191.44 o 
 -15   7   2    22384.08    21178.87    393.12 o 
 -13   7   2      579.58      633.65     76.93 o 
 -11   7   2     9809.84     9764.83    234.33 o 
  -9   7   2     6722.01     6581.33    175.51 o 
  -7   7   2       37.94       35.43     38.12 o 
  -5   7   2     6556.27     7075.71    202.02 o 
  -3   7   2     8498.40     8568.49    128.20 o 
  -1   7   2     2710.96     2865.47     99.82 o 
   1   7   2    24393.02    24631.64    261.95 o 
   3   7   2     1404.99     1510.69     68.89 o 
   5   7   2    23545.98    23277.80    368.95 o 
   7   7   2    17890.65    17509.08    329.52 o 
   9   7   2      493.03      452.33     64.40 o 
  11   7   2    33047.70    32393.32    521.90 o 
  13   7   2     2633.56     2624.85    122.78 o 
  15   7   2    10665.85    10191.49    248.73 o 
  17   7   2     3808.53     3791.13    132.95 o 
  19   7   2       50.77      173.26     53.39 o 
  21   7   2    11849.93    11930.29    253.85 o 
  23   7   2     2616.55     2904.44    132.20 o 
  25   7   2     1419.15     1565.42    114.97 o 
  27   7   2     8967.32     9404.48    263.30 o 
 -24   8   2     1273.69     1366.90    120.92 o 
 -22   8   2      448.98      460.46     96.54 o 
 -20   8   2     3715.77     4010.54    167.71 o 
 -18   8   2     4110.67     4162.70    167.39 o 
 -16   8   2     2731.92     2766.67    236.14 o 
 -14   8   2    12352.18    12434.39    252.49 o 
 -12   8   2       24.82      -64.45     42.97 o 
 -10   8   2     9014.84     8992.67    246.29 o 
  -8   8   2      421.48      479.34     75.86 o 
  -6   8   2    11478.50    11522.26    227.62 o 
  -4   8   2     5091.04     4837.21    139.15 o 
  -2   8   2     3371.09     3503.77    139.23 o 
   0   8   2     7232.46     7065.99    175.80 o 
   2   8   2      112.08      125.06     41.24 o 
   4   8   2      879.82      955.70     68.95 o 
   6   8   2     2932.54     3011.69    133.89 o 
   8   8   2      465.43      397.20     59.40 o 
  10   8   2      766.99      801.60     92.52 o 
  12   8   2     6799.05     6756.81    202.97 o 
  14   8   2      352.01      290.84     71.23 o 
  16   8   2      323.28      480.76    113.91 o 
  18   8   2     3705.34     3427.18    153.67 o 
  20   8   2      783.73      923.68     99.99 o 
 -15   9   2      375.34      404.51     78.98 o 
 -13   9   2      332.40      339.57     67.53 o 
 -11   9   2       47.46      115.78     54.55 o 
  -9   9   2      113.69      143.31     55.25 o 
  -7   9   2       57.67       49.56     49.17 o 
  -5   9   2      137.93       62.49     72.25 o 
  -3   9   2      126.60      156.56     76.40 o 
  -1   9   2     1416.90     1542.64    215.04 o 
   1   9   2       83.16      118.48    116.81 o 
   3   9   2      374.27      239.87     55.19 o 
   5   9   2      655.77      759.61     75.17 o 
   7   9   2      338.61      321.30     56.18 o 
   9   9   2       64.31       56.33     44.48 o 
  11   9   2        0.77      -58.84     42.19 o 
 -43   1   3       13.48       69.44     58.85 o 
 -41   1   3     5375.05     5530.16    194.27 o 
 -39   1   3        5.48      111.43     47.83 o 
 -37   1   3     7695.51     7532.58    214.12 o 
 -35   1   3     2905.28     2916.69     85.54 o 
 -33   1   3     2197.65     2170.79     72.99 o 
 -31   1   3    10405.20    10348.51    171.98 o 
 -29   1   3      189.98      192.56     30.88 o 
 -27   1   3    14705.61    14589.61    169.27 o 
 -25   1   3     9829.58     9517.26    143.61 o 
 -23   1   3     5618.19     5536.75     84.86 o 
 -21   1   3     1511.75     1574.02     48.84 o 
 -19   1   3    31301.67    31084.44    303.63 o 
 -17   1   3     2481.25     2391.78     52.27 o 
 -15   1   3    21562.91    21611.69    215.99 o 
 -13   1   3      518.94      474.39     24.94 o 
 -11   1   3    44182.71    44215.17    461.97 o 
  -9   1   3     9179.85     9107.13    113.80 o 
  -7   1   3    91051.30    94073.30    882.13 o 
  -5   1   3    78073.30    81823.98    854.87 o 
  -3   1   3     2785.63     2936.02     59.48 o 
  -1   1   3     4177.00     4128.91     60.23 o 
   1   1   3     1793.48     1677.27     28.80 o 
   3   1   3     7582.63     8206.59    105.38 o 
   5   1   3     8686.58     9827.22    179.02 o 
   7   1   3    16352.84    17114.77    167.75 o 
   9   1   3     4374.71     4364.31     71.48 o 
  11   1   3     1896.54     1825.78     47.00 o 
  13   1   3     4521.12     4160.22     75.39 o 
  15   1   3     4962.49     4845.72     90.40 o 
  17   1   3    34110.86    34315.84    366.60 o 
  19   1   3     1893.43     2207.50     61.87 o 
  21   1   3    36852.25    36710.60    398.40 o 
  23   1   3    15312.66    14994.41    202.33 o 
  25   1   3     3126.73     3242.97    113.38 o 
  27   1   3     6248.50     6083.12    141.35 o 
  29   1   3      601.94      633.16     52.85 o 
  31   1   3     1203.55     1257.16     72.35 o 
  33   1   3      643.46      710.40    142.60 o 
  35   1   3     1034.39      939.64    125.99 o 
  37   1   3       50.91       41.21     59.86 o 
  39   1   3     1586.91     1643.58    136.95 o 
 -42   2   3     2023.54     1985.66    140.61 o 
 -40   2   3     2143.37     2034.75    137.85 o 
 -38   2   3     2004.48     2040.01     96.77 o 
 -36   2   3     9895.02    10096.09    187.75 o 
 -34   2   3     3889.74     4004.12    100.28 o 
 -32   2   3    18255.67    18240.43    236.85 o 
 -30   2   3    49265.52    48382.79    533.37 o 
 -28   2   3      345.37      259.38     37.24 o 
 -26   2   3    67719.10    67543.69    695.72 o 
 -24   2   3    25024.36    25135.38    273.41 o 
 -22   2   3      239.73      342.21     28.91 o 
 -20   2   3    40641.71    39487.73    384.42 o 
 -18   2   3       25.66       60.20     30.15 o 
 -16   2   3    34938.91    36978.69    386.50 o 
 -14   2   3    10020.98    10203.71    137.30 o 
 -12   2   3     6950.99     7334.08     91.79 o 
 -10   2   3    15623.97    15548.02    160.53 o 
  -8   2   3     4139.72     4300.15     63.66 o 
  -6   2   3    23383.92    23375.77    364.33 o 
  -4   2   3   115445.61   116538.09   1066.83 o 
  -2   2   3    13681.33    14134.57    193.36 o 
   0   2   3   125561.13   126130.54   1166.22 o 
   2   2   3    95292.11    94806.68    986.65 o 
   4   2   3     1791.46     2106.53     54.50 o 
   6   2   3    74621.30    74727.39    800.16 o 
   8   2   3    24689.01    25541.24    311.21 o 
  10   2   3    33148.70    33725.41    347.48 o 
  12   2   3    17495.58    16824.66    221.39 o 
  14   2   3     9181.81     8561.66    123.20 o 
  16   2   3    21680.52    20861.10    243.74 o 
  18   2   3     1549.67     1625.53    118.69 o 
  20   2   3    15310.48    14960.19    226.21 o 
  22   2   3    23710.96    23954.70    344.24 o 
  24   2   3     9860.70     9845.67    187.99 o 
  26   2   3    11167.45    11253.61    208.55 o 
  28   2   3    45787.17    45437.49    578.20 o 
  30   2   3     3019.07     3231.14    111.76 o 
  32   2   3    12783.38    12502.08    289.12 o 
  34   2   3     5404.13     5411.33    150.59 o 
  36   2   3     3844.94     3463.94    159.02 o 
  38   2   3     4725.65     4805.12    194.24 o 
 -41   3   3     5200.86     5409.47    148.11 o 
 -39   3   3       31.26       95.11     42.32 o 
 -37   3   3     6411.82     6256.68    150.47 o 
 -35   3   3     5447.21     5669.26    155.68 o 
 -33   3   3     3915.76     3793.49    124.56 o 
 -31   3   3    55527.86    55596.92    805.82 o 
 -29   3   3    28358.85    27997.89    350.20 o 
 -27   3   3    19872.97    19889.93    239.64 o 
 -25   3   3    35212.52    34600.42    362.05 o 
 -23   3   3     6351.27     6057.25    111.46 o 
 -21   3   3    21579.72    21297.99    307.17 o 
 -19   3   3    45713.02    46998.00    516.57 o 
 -17   3   3     1120.23     1313.82     37.88 o 
 -15   3   3    13346.08    13516.06    152.33 o 
 -13   3   3      814.00      847.84     33.29 o 
 -11   3   3    36429.35    37628.28    351.84 o 
  -9   3   3    92007.33    94352.90    883.55 o 
  -7   3   3     2224.94     2289.45     47.82 o 
  -5   3   3   108528.48   109717.73   1019.08 o 
  -3   3   3    86140.84    83902.77   1014.03 o 
  -1   3   3    19159.38    19230.87    239.23 o 
   1   3   3   166276.63   164399.08   1693.06 o 
   3   3   3    38592.75    37624.09    432.91 o 
   5   3   3    34319.59    33978.83    468.22 o 
   7   3   3   106223.78   108717.77   1158.65 o 
   9   3   3    12095.70    12446.33    307.40 o 
  11   3   3    24835.13    24409.19    319.91 o 
  13   3   3      102.68      277.79     31.98 o 
  15   3   3    22631.44    22255.98    258.09 o 
  17   3   3    19206.45    18558.51    275.24 o 
  19   3   3      217.90      355.87     44.73 o 
  21   3   3    45484.42    45411.91    566.19 o 
  23   3   3    33616.20    33128.40    445.95 o 
  25   3   3      238.63      217.14     45.63 o 
  27   3   3    46682.89    44804.05    579.25 o 
  29   3   3    15423.40    14994.34    267.57 o 
  31   3   3     3435.51     3437.41    121.24 o 
  33   3   3    14592.64    14263.98    345.60 o 
  35   3   3       34.22       36.59     42.19 o 
  37   3   3    10003.03    10495.55    296.41 o 
 -40   4   3     2272.44     2332.51    129.63 o 
 -38   4   3     5484.98     5686.61    168.92 o 
 -36   4   3     9624.13     9983.29    223.69 o 
 -34   4   3       25.78      -17.01     41.96 o 
 -32   4   3    21711.49    21179.38    346.04 o 
 -30   4   3    15704.99    15751.01    279.77 o 
 -28   4   3      157.06      139.15     52.68 o 
 -26   4   3    20532.27    20711.65    324.06 o 
 -24   4   3    12000.63    12107.24    169.71 o 
 -22   4   3     9084.93     8781.82    135.74 o 
 -20   4   3    33955.15    33436.57    348.82 o 
 -18   4   3    20444.75    20328.65    233.83 o 
 -16   4   3     7727.82     7921.52    122.41 o 
 -14   4   3    32074.59    32231.76    297.22 o 
 -12   4   3     5373.94     5385.11     81.91 o 
 -10   4   3    75826.45    76932.02    675.05 o 
  -8   4   3     3954.84     4110.95     79.88 o 
  -6   4   3    78743.52    78153.65    750.75 o 
  -4   4   3    75109.94    75139.37    660.13 o 
  -2   4   3       81.86      105.86     28.33 o 
   0   4   3    55908.99    55801.22    622.21 o 
   2   4   3    29944.18    28826.28    354.98 o 
   4   4   3     2935.10     2857.02    122.26 o 
   6   4   3    15076.08    15651.69    299.40 o 
   8   4   3    14960.76    14233.38    218.38 o 
  10   4   3     1016.18     1047.10     61.30 o 
  12   4   3    12656.44    12431.55    232.75 o 
  14   4   3      278.29      418.72     84.08 o 
  16   4   3    42710.65    41748.25    525.98 o 
  18   4   3    23689.18    23135.26    338.41 o 
  20   4   3    31526.15    29406.03    430.89 o 
  22   4   3    51016.43    49913.92    628.06 o 
  24   4   3     2345.71     2248.27    118.37 o 
  26   4   3    21253.09    21028.70    336.70 o 
  28   4   3    15637.19    15619.19    280.81 o 
  30   4   3       58.03       70.52     42.92 o 
  32   4   3     3673.20     3714.17    135.64 o 
  34   4   3      293.22      278.92     57.98 o 
 -37   5   3     2284.08     2333.69    131.28 o 
 -35   5   3     2191.99     2407.65    138.36 o 
 -33   5   3     1067.44     1064.01     87.63 o 
 -31   5   3     6564.35     6842.99    180.95 o 
 -29   5   3     4164.98     4185.08    181.62 o 
 -27   5   3     7396.05     7505.84    264.01 o 
 -25   5   3    22187.53    21836.33    347.19 o 
 -23   5   3     5020.83     4751.30    138.29 o 
 -21   5   3    10942.27    11120.52    217.86 o 
 -19   5   3     3766.08     3914.66     88.25 o 
 -17   5   3     1974.50     2124.07     76.90 o 
 -15   5   3      693.49      682.81     54.67 o 
 -13   5   3     1641.53     1623.77     73.12 o 
 -11   5   3     2368.64     2226.15     56.05 o 
  -9   5   3     5493.00     5198.72     88.96 o 
  -7   5   3     6804.84     7066.14    100.81 o 
  -5   5   3    25119.42    25483.78    248.34 o 
  -3   5   3    12635.76    12299.63    157.64 o 
  -1   5   3      848.23      796.28     60.89 o 
   1   5   3    19326.25    19375.93    240.33 o 
   3   5   3    16319.02    15945.25    209.70 o 
   5   5   3      614.07      775.39     50.98 o 
   7   5   3     9188.35     9394.81    169.88 o 
   9   5   3     2466.41     2448.22     93.26 o 
  11   5   3     2177.34     2120.65     84.72 o 
  13   5   3      831.41      948.17     68.98 o 
  15   5   3    14740.27    14015.04    252.88 o 
  17   5   3    10182.09    10105.84    206.90 o 
  19   5   3      146.37      195.34     46.14 o 
  21   5   3    12361.69    12409.97    238.31 o 
  23   5   3     3996.26     4127.82    132.44 o 
  25   5   3      589.07      509.72     62.56 o 
  27   5   3     4453.32     4729.52    148.15 o 
  29   5   3     3358.94     3411.08    160.89 o 
  31   5   3      145.18       59.17     46.88 o 
  33   5   3     1294.72     1411.32    104.96 o 
 -34   6   3     2258.90     2577.96    147.32 o 
 -32   6   3      410.01      401.80     80.67 o 
 -30   6   3     1333.52     1279.70     97.17 o 
 -28   6   3     1469.11     1492.50    105.95 o 
 -26   6   3     2474.87     2572.70    123.27 o 
 -24   6   3        0.41       -4.42     40.72 o 
 -22   6   3       21.46       45.25     44.18 o 
 -20   6   3        2.37       -7.19     47.77 o 
 -18   6   3     8566.31     8336.70    213.92 o 
 -16   6   3      285.30      211.39     55.31 o 
 -14   6   3     1392.45     1445.42     78.15 o 
 -12   6   3        6.51       98.90     99.91 o 
 -10   6   3      550.38      519.43     42.25 o 
  -8   6   3      175.63      153.23     26.31 o 
  -6   6   3      852.32      934.66     56.77 o 
  -4   6   3      349.17      366.24     32.82 o 
  -2   6   3     5015.29     5090.77    108.57 o 
   0   6   3       65.34      173.48     63.59 o 
   2   6   3     1018.93     1040.79     57.69 o 
   4   6   3     1752.92     1762.65     67.98 o 
   6   6   3     5081.75     4915.67    127.89 o 
   8   6   3      763.47      651.54     68.40 o 
  10   6   3       42.10       69.61     37.19 o 
  12   6   3     3245.00     3051.24    110.13 o 
  14   6   3      383.32      417.85     56.64 o 
  16   6   3      206.12      329.19     51.64 o 
  18   6   3      830.03      830.85     74.36 o 
  20   6   3      641.42      776.93     74.20 o 
  22   6   3       18.46       26.37     38.97 o 
  24   6   3     1250.11     1339.63     96.11 o 
  26   6   3      681.61      835.95     81.51 o 
  28   6   3      456.16      537.95     71.21 o 
  30   6   3     1985.61     2298.58    202.28 o 
 -29   7   3     1438.47     1311.27    104.21 o 
 -27   7   3     6226.07     6779.86    194.99 o 
 -25   7   3     8340.13     8523.04    243.26 o 
 -23   7   3        9.10        0.33     45.78 o 
 -21   7   3     4244.96     4156.31    164.74 o 
 -19   7   3     1201.77     1123.72     97.81 o 
 -17   7   3     2417.87     2363.62    129.58 o 
 -15   7   3     2598.95     2555.30    131.22 o 
 -13   7   3      151.32       89.28     54.50 o 
 -11   7   3     1017.20      922.92     74.05 o 
  -9   7   3       18.19      -35.68     31.60 o 
  -7   7   3       37.88       35.73     33.37 o 
  -5   7   3     2314.24     2206.10     65.71 o 
  -3   7   3     3888.59     3870.84     84.63 o 
  -1   7   3        3.08      -35.89     23.93 o 
   1   7   3     7045.10     7010.00    128.29 o 
   3   7   3     3446.18     3441.73    100.99 o 
   5   7   3     9892.71    10101.18    199.61 o 
   7   7   3    13753.76    13608.11    243.69 o 
   9   7   3      133.61      121.57     47.14 o 
  11   7   3     8856.45     8269.79    213.86 o 
  13   7   3      544.64      390.67     81.08 o 
  15   7   3      411.34      399.97     70.78 o 
  17   7   3      244.99      324.06     62.46 o 
  19   7   3      133.49      219.00     52.83 o 
  21   7   3      836.63     1089.44     89.94 o 
  23   7   3     1812.01     1850.90    116.02 o 
  25   7   3        2.65       -9.35     48.89 o 
 -24   8   3     6510.42     7133.48    343.37 o 
 -22   8   3     1235.03     1263.33    115.05 o 
 -20   8   3     8369.04     7822.93    235.53 o 
 -18   8   3     2051.45     1852.11    129.49 o 
 -16   8   3     3905.26     3948.81    139.68 o 
 -14   8   3     3358.82     3303.71    128.51 o 
 -12   8   3     1350.47     1148.71     87.81 o 
 -10   8   3     7891.16     7896.69    188.37 o 
  -8   8   3     1115.32     1216.86     84.96 o 
  -6   8   3     6022.50     6053.95    157.99 o 
  -4   8   3    14507.43    14075.97    295.07 o 
  -2   8   3      879.61      859.62     57.55 o 
   0   8   3    16653.02    16910.04    253.47 o 
   2   8   3    17037.14    17016.85    258.05 o 
   4   8   3      348.63      328.52     56.34 o 
   6   8   3    13423.36    13446.92    228.07 o 
   8   8   3     2501.35     2302.17    111.00 o 
  10   8   3     3585.41     3232.26    122.15 o 
  12   8   3     3386.82     3622.76    132.31 o 
  14   8   3       90.70       91.25     53.16 o 
  16   8   3     3400.03     3565.98    313.62 o 
  18   8   3     2272.12     2174.63    142.78 o 
  20   8   3     2781.52     2857.56    157.18 o 
 -15   9   3     8072.79     8566.98    252.45 o 
 -13   9   3     4207.52     4096.64    160.60 o 
 -11   9   3     7258.66     7337.84    193.08 o 
  -9   9   3    15717.42    15238.55    474.11 o 
  -7   9   3     2469.74     2575.73    141.33 o 
  -5   9   3    31900.84    31769.95    660.64 o 
  -3   9   3     3570.79     3523.13    191.24 o 
  -1   9   3     6936.87     7183.64    264.39 o 
   1   9   3    12714.16    13180.72    372.98 o 
   3   9   3     3478.61     3633.48    118.14 o 
   5   9   3     2291.35     2282.27    107.65 o 
   7   9   3     7806.16     8351.09    184.39 o 
   9   9   3      740.42      690.12     70.91 o 
 -44   0   4      231.96      261.08     82.26 o 
 -42   0   4    25274.99    26059.91    581.88 o 
 -40   0   4    27043.47    27054.98    584.74 o 
 -38   0   4     1831.16     1776.73    152.45 o 
 -36   0   4    14364.06    15283.82    377.63 o 
 -34   0   4    24298.66    24245.55    506.18 o 
 -32   0   4      176.33      187.41     43.43 o 
 -30   0   4      856.79      917.76     89.68 o 
 -28   0   4     3352.50     2976.99    101.82 o 
 -26   0   4    37231.30    37267.82    528.31 o 
 -24   0   4    34199.52    33195.19    581.62 o 
 -22   0   4    16862.96    16297.83    266.35 o 
 -20   0   4   200774.41   192326.72   2321.08 o 
 -18   0   4      958.38      818.96    119.23 o 
 -16   0   4    90999.30    84757.30   1309.29 o 
 -14   0   4   297790.56   286497.94   3399.75 o 
 -12   0   4     9532.23    10011.68    138.09 o 
 -10   0   4    57402.66    56667.72    696.33 o 
  -8   0   4    18106.05    18952.99    249.17 o 
  -6   0   4    45896.91    48179.56    591.60 o 
  -4   0   4    86737.54    90175.57   1352.58 o 
  -2   0   4     3879.24     3863.37    101.33 o 
   0   0   4       50.20       51.68     26.57 o 
   2   0   4     1744.07     1618.00     79.50 o 
   4   0   4    38869.29    41070.20    625.86 o 
   6   0   4   174958.91   175917.86   2055.92 o 
   8   0   4    72812.98    73541.73   1080.29 o 
  10   0   4    41248.48    40640.34    548.64 o 
  12   0   4   158143.77   151926.06   1802.23 o 
  14   0   4    37153.50    36986.37    583.59 o 
  16   0   4    76160.05    77992.24    969.01 o 
  18   0   4    59309.31    57098.25    736.03 o 
  20   0   4     1153.17     1577.71     65.63 o 
  22   0   4    11358.91    10944.02    184.89 o 
  24   0   4      565.76      604.45     50.20 o 
  26   0   4    25139.89    24809.19    358.07 o 
  28   0   4       47.99       36.60     57.70 o 
  30   0   4     7782.08     7767.79    339.16 o 
  32   0   4    28371.97    28353.96    903.12 o 
  34   0   4    12696.60    12951.91    554.97 o 
  36   0   4      380.38      565.32    152.91 o 
  38   0   4    26628.27    27992.11    953.68 o 
 -43   1   4     3422.19     3760.91    204.28 o 
 -41   1   4    30274.91    30247.28    457.40 o 
 -39   1   4    10417.77    10728.29    226.77 o 
 -37   1   4     4137.29     4488.35    155.06 o 
 -35   1   4    33571.04    33427.46    374.38 o 
 -33   1   4     4697.17     4534.28    101.93 o 
 -31   1   4     4184.58     4163.69     94.59 o 
 -29   1   4     3523.98     3724.77     86.31 o 
 -27   1   4      924.52      916.99     42.88 o 
 -25   1   4    20659.91    20081.01    212.27 o 
 -23   1   4     5870.24     5293.41     91.41 o 
 -21   1   4    78390.46    76717.53    689.93 o 
 -19   1   4    49906.35    49017.89    454.72 o 
 -17   1   4    18922.27    18956.29    199.03 o 
 -15   1   4    95321.73    91648.87    738.72 o 
 -13   1   4   130148.26   131287.66   1116.20 o 
 -11   1   4     4821.09     5339.84     83.13 o 
  -9   1   4   106700.10   107808.02   1091.72 o 
  -7   1   4    62440.72    65610.52    615.95 o 
  -5   1   4     4905.76     6059.81    110.68 o 
  -3   1   4     6534.24     6353.57     70.81 o 
  -1   1   4    68263.16    70696.46    662.42 o 
   1   1   4    69883.41    73977.98    586.62 o 
   3   1   4      466.82      565.14     30.12 o 
   5   1   4   123962.79   125770.41   1712.78 o 
   7   1   4    94949.24    93591.80    798.32 o 
   9   1   4     3040.31     3191.24     63.02 o 
  11   1   4    63691.39    62493.64    607.95 o 
  13   1   4   120304.21   119741.80   1124.04 o 
  15   1   4        7.65       85.00     52.49 o 
  17   1   4    27810.45    26984.16    303.28 o 
  19   1   4     6332.63     6000.00    107.75 o 
  21   1   4     1425.64     1442.25     57.84 o 
  23   1   4     4122.05     3779.77     89.27 o 
  25   1   4     3071.43     3395.65    257.28 o 
  27   1   4    14216.69    14115.72    240.08 o 
  29   1   4     2345.71     2573.20     90.14 o 
  31   1   4     9927.65    10398.45    216.23 o 
  33   1   4    36958.26    36359.24    615.24 o 
  35   1   4      104.08      164.39     66.00 o 
  37   1   4    15341.28    15551.61    364.51 o 
 -42   2   4     5428.28     5707.88    353.56 o 
 -40   2   4    12423.25    12328.09    311.66 o 
 -38   2   4      689.01      680.13     71.05 o 
 -36   2   4     9531.30     9493.06    181.45 o 
 -34   2   4     6413.84     6637.64    130.78 o 
 -32   2   4     2501.29     2400.74     78.82 o 
 -30   2   4      678.07      650.46     48.95 o 
 -28   2   4       70.60       57.66     26.72 o 
 -26   2   4     7203.23     7179.62    119.34 o 
 -24   2   4     2394.59     2416.39     64.73 o 
 -22   2   4     9065.04     9074.88    141.35 o 
 -20   2   4    20232.66    20303.94    262.21 o 
 -18   2   4      527.42      623.07     38.16 o 
 -16   2   4     1497.26     1328.97     47.12 o 
 -14   2   4    37797.50    39411.94    457.21 o 
 -12   2   4    19946.34    21021.14    317.04 o 
 -10   2   4     4447.04     4409.09    108.08 o 
  -8   2   4    58843.09    60207.90    871.87 o 
  -6   2   4    20073.27    21352.25    205.55 o 
  -4   2   4    19408.80    20557.54    216.78 o 
  -2   2   4     1623.34     1386.09     31.01 o 
   0   2   4    31380.55    32107.95    289.83 o 
   2   2   4     8300.47     8227.79     97.50 o 
   4   2   4    27290.12    28633.37    264.05 o 
   6   2   4    53798.91    54298.25    528.26 o 
   8   2   4     7077.66     7519.25    102.78 o 
  10   2   4    21400.68    21726.05    215.89 o 
  12   2   4    20346.63    19643.36    201.75 o 
  14   2   4    10289.79    10686.15    128.40 o 
  16   2   4     1802.47     1977.28     57.11 o 
  18   2   4     2239.41     2023.14     59.73 o 
  20   2   4     6898.09     6963.85    147.24 o 
  22   2   4      775.96      807.87     60.98 o 
  24   2   4     3624.50     3371.24    105.32 o 
  26   2   4     6613.79     6430.00    153.25 o 
  28   2   4     6216.71     6362.11    156.27 o 
  30   2   4       30.94       44.05     38.79 o 
  32   2   4    22394.45    21882.90    364.07 o 
  34   2   4     4860.00     4802.98    144.38 o 
  36   2   4     3628.16     3777.46    168.62 o 
 -41   3   4      236.54      249.09     57.43 o 
 -39   3   4       84.64       32.22     39.65 o 
 -37   3   4       84.50       30.97     46.86 o 
 -35   3   4      437.90      536.87     69.84 o 
 -33   3   4        0.03      -32.05     36.90 o 
 -31   3   4      219.34      260.04     81.12 o 
 -29   3   4      222.56      169.57     34.54 o 
 -27   3   4     1321.30     1330.09     61.31 o 
 -25   3   4      632.08      616.72     43.54 o 
 -23   3   4     1634.03     1620.83     58.79 o 
 -21   3   4      136.19      146.83     26.04 o 
 -19   3   4     7262.77     7312.95    102.40 o 
 -17   3   4      592.99      619.33     40.35 o 
 -15   3   4      448.84      299.97     24.66 o 
 -13   3   4     1088.69     1229.00     52.81 o 
 -11   3   4     6940.15     7055.14    110.43 o 
  -9   3   4        4.93       35.14     21.21 o 
  -7   3   4     2213.30     2066.01     52.14 o 
  -5   3   4     8729.03     9592.39    127.76 o 
  -3   3   4     2418.85     2456.65     61.75 o 
  -1   3   4       14.72       10.49     20.34 o 
   1   3   4     1063.84      959.09     41.93 o 
   3   3   4      306.86      241.46     31.82 o 
   5   3   4     1392.85     1425.99     53.30 o 
   7   3   4      700.56      803.60     58.16 o 
   9   3   4      141.05       42.13     25.46 o 
  11   3   4      962.78      997.73     57.15 o 
  13   3   4     5042.22     4978.58     90.69 o 
  15   3   4       91.05      112.78     21.93 o 
  17   3   4       15.87       48.90     31.43 o 
  19   3   4       50.56      -11.20     28.98 o 
  21   3   4      613.50      602.46     57.32 o 
  23   3   4      847.54      837.60     67.18 o 
  25   3   4     1777.63     1729.22     94.24 o 
  27   3   4       15.76       45.52     40.89 o 
  29   3   4     2995.26     2867.81    110.44 o 
  31   3   4       84.05       62.60     40.47 o 
  33   3   4      161.05      153.33     50.14 o 
  35   3   4      174.99      257.56     60.27 o 
 -40   4   4     3868.29     4054.94    130.94 o 
 -38   4   4       43.91      -39.01     43.38 o 
 -36   4   4     3903.05     3949.04    138.06 o 
 -34   4   4     1798.45     1888.31    108.40 o 
 -32   4   4     2363.84     2382.87    114.68 o 
 -30   4   4     6540.20     6611.13    168.03 o 
 -28   4   4        0.11      -32.54     36.33 o 
 -26   4   4      103.23       88.72     31.10 o 
 -24   4   4      130.95      171.68     32.40 o 
 -22   4   4    18550.14    18664.10    228.24 o 
 -20   4   4     9311.58     9468.66    142.59 o 
 -18   4   4      743.84      726.76     44.10 o 
 -16   4   4      934.95      928.94     44.72 o 
 -14   4   4    13181.70    12966.01    209.96 o 
 -12   4   4     6027.43     6014.64    102.18 o 
 -10   4   4     5273.75     5366.76    100.89 o 
  -8   4   4    42414.80    44855.36    456.51 o 
  -6   4   4     1109.85     1165.75     46.49 o 
  -4   4   4     4162.25     3812.09    103.95 o 
  -2   4   4       20.85       24.31     21.89 o 
   0   4   4    14504.36    15205.94    213.82 o 
   2   4   4     8781.76     8815.95    149.54 o 
   4   4   4     4973.82     4901.22    112.70 o 
   6   4   4    36289.13    36221.40    442.51 o 
   8   4   4      437.02      415.18     42.36 o 
  10   4   4     4318.85     4317.11    108.84 o 
  12   4   4    17952.34    17993.68    269.64 o 
  14   4   4     4815.42     4932.11    131.98 o 
  16   4   4      146.38       59.49     34.83 o 
  18   4   4     5227.76     5181.06    134.74 o 
  20   4   4        6.39      -41.23     33.61 o 
  22   4   4     6508.83     6089.91    154.24 o 
  24   4   4     2617.49     2770.61    147.23 o 
  26   4   4      909.47      914.07     76.23 o 
  28   4   4     5538.34     5178.93    151.32 o 
  30   4   4      571.74      490.09     65.13 o 
  32   4   4     5578.99     5792.72    166.57 o 
  34   4   4     4814.49     5231.76    162.98 o 
 -37   5   4     2440.56     2491.04    183.02 o 
 -35   5   4     6845.07     6876.15    189.16 o 
 -33   5   4     1403.44     1333.17     98.30 o 
 -31   5   4      233.34      269.53     55.35 o 
 -29   5   4      572.71      553.35     68.20 o 
 -27   5   4      633.76      476.86     62.78 o 
 -25   5   4    11760.32    12048.70    237.07 o 
 -23   5   4     1993.63     2078.26    193.40 o 
 -21   5   4    42182.54    42321.59    516.20 o 
 -19   5   4    23704.30    23662.32    307.67 o 
 -17   5   4      265.81      305.60     37.73 o 
 -15   5   4    67860.47    68515.45    701.34 o 
 -13   5   4    23447.26    22810.23    276.29 o 
 -11   5   4     7973.96     8288.87    119.81 o 
  -9   5   4    28669.74    28140.24    288.86 o 
  -7   5   4     4191.32     4072.92     89.44 o 
  -5   5   4     5936.88     6170.11    110.35 o 
  -3   5   4     2295.31     2485.23     70.51 o 
  -1   5   4     2148.38     1864.58     78.39 o 
   1   5   4    10651.46    10853.03    181.03 o 
   3   5   4     1147.94     1167.57     64.13 o 
   5   5   4    17596.28    17458.88    233.99 o 
   7   5   4    30053.87    29296.87    389.33 o 
   9   5   4     1117.82     1136.10     70.77 o 
  11   5   4    37677.36    37209.23    481.80 o 
  13   5   4    63952.02    62007.35    740.66 o 
  15   5   4     1384.59     1547.60     87.32 o 
  17   5   4    42525.35    42267.14    551.74 o 
  19   5   4     8693.55     7871.86    189.09 o 
  21   5   4     7141.90     6840.66    170.40 o 
  23   5   4      325.27      275.94     51.93 o 
  25   5   4     3766.70     3638.67    128.94 o 
  27   5   4     6633.22     6632.97    177.63 o 
  29   5   4       27.08      -42.41     42.74 o 
  31   5   4     4755.30     5052.38    162.19 o 
 -34   6   4    12262.69    12573.96    275.40 o 
 -32   6   4       66.20       20.71     48.89 o 
 -30   6   4     4365.78     4681.83    203.38 o 
 -28   6   4       85.01        4.01     42.08 o 
 -26   6   4     7715.53     7795.76    195.38 o 
 -24   6   4    11677.38    11390.95    238.97 o 
 -22   6   4    19791.15    19241.87    371.03 o 
 -20   6   4    50491.65    49430.99    732.06 o 
 -18   6   4     1537.20     1531.54    106.66 o 
 -16   6   4    27254.99    27428.37    386.06 o 
 -14   6   4    68528.80    67273.03    790.31 o 
 -12   6   4     2103.46     2194.54    107.67 o 
 -10   6   4    12827.54    12476.91    154.58 o 
  -8   6   4    31759.62    30651.55    299.48 o 
  -6   6   4       16.02       25.79     32.75 o 
  -4   6   4    10811.71    10893.17    154.74 o 
  -2   6   4      329.14      210.45     36.44 o 
   0   6   4    18840.83    18187.39    275.15 o 
   2   6   4     4727.17     4676.38    104.92 o 
   4   6   4     9448.97     9308.37    195.61 o 
   6   6   4    56243.91    56405.50    676.77 o 
   8   6   4    11804.54    11906.14    217.67 o 
  10   6   4    12837.79    12424.92    325.69 o 
  12   6   4    74317.53    73477.24    870.86 o 
  14   6   4     5211.37     5464.01    148.56 o 
  16   6   4    10522.71    10327.12    215.14 o 
  18   6   4    12859.32    12613.80    246.24 o 
  20   6   4      502.55      423.32     59.89 o 
  22   6   4     2781.92     2888.76    120.48 o 
  24   6   4      293.74      347.57     60.32 o 
  26   6   4     6088.39     6434.85    231.43 o 
  28   6   4     4630.49     4935.94    163.12 o 
 -29   7   4     3791.61     4139.75    174.96 o 
 -27   7   4     4596.88     4522.56    178.46 o 
 -25   7   4     5076.88     4970.58    183.62 o 
 -23   7   4     3260.12     3273.58    146.83 o 
 -21   7   4    23969.89    23729.55    443.04 o 
 -19   7   4     3107.33     3205.76    140.24 o 
 -17   7   4      283.59      239.59     76.70 o 
 -15   7   4    49128.41    48680.30    728.69 o 
 -13   7   4    34584.84    33909.97    466.90 o 
 -11   7   4      113.91      117.74     55.24 o 
  -9   7   4    16520.24    16205.20    251.23 o 
  -7   7   4     8503.29     8628.54    155.50 o 
  -5   7   4     1340.59     1444.51     64.70 o 
  -3   7   4     8576.05     8535.65    148.00 o 
  -1   7   4     2050.42     1975.55     72.28 o 
   1   7   4    18475.75    18695.00    239.13 o 
   3   7   4     2159.37     2082.80     96.72 o 
   5   7   4    55336.05    53683.99    662.08 o 
   7   7   4    29364.10    28943.39    412.93 o 
   9   7   4      924.76      964.92     74.99 o 
  11   7   4    17257.36    17553.81    299.58 o 
  13   7   4    16900.42    16993.06    376.10 o 
  15   7   4        8.75        2.13     45.37 o 
  17   7   4     1454.99     1737.23    106.48 o 
  19   7   4     8317.99     7839.50    198.60 o 
  21   7   4      209.63       95.20     51.66 o 
  23   7   4     2289.18     2231.67    147.96 o 
 -24   8   4      431.82      394.69     78.52 o 
 -22   8   4     1939.38     1782.18    132.13 o 
 -20   8   4     8868.93     8813.05    252.91 o 
 -18   8   4     1624.03     1610.08    123.75 o 
 -16   8   4     2861.19     3038.80    148.07 o 
 -14   8   4    21538.25    21322.21    402.78 o 
 -12   8   4        5.10      -47.89     42.37 o 
 -10   8   4     3546.30     3475.93    144.49 o 
  -8   8   4     7754.63     7585.75    208.00 o 
  -6   8   4      247.91      240.25     60.04 o 
  -4   8   4       37.26       74.50     42.29 o 
  -2   8   4      191.70      168.57     35.79 o 
   0   8   4     5294.16     5166.44    128.64 o 
   2   8   4      178.04      207.81     44.72 o 
   4   8   4      955.45      982.82     72.00 o 
   6   8   4     5869.68     6111.43    161.75 o 
   8   8   4     3177.02     3540.70    128.38 o 
  10   8   4     1661.00     1698.90    103.02 o 
  12   8   4    24543.51    24124.81    488.62 o 
  14   8   4     2118.55     2220.41    121.90 o 
  16   8   4     1389.77     1460.32    103.70 o 
  18   8   4     2411.06     2805.03    144.69 o 
 -13   9   4      117.24        8.84     62.82 o 
 -11   9   4      135.87       80.22     73.11 o 
  -9   9   4        2.28      -18.37     63.10 o 
  -7   9   4       89.50       51.93     77.82 o 
  -5   9   4     1376.06     1391.40    137.43 o 
  -3   9   4      509.93      625.23    105.39 o 
  -1   9   4      125.46      125.88     75.89 o 
   1   9   4       79.97       32.99     55.94 o 
   3   9   4       18.54      -14.24     41.04 o 
   5   9   4        1.85      -49.93     39.59 o 
   7   9   4     1132.86     1005.58     78.85 o 
 -43   1   5      608.21      704.45    111.34 o 
 -41   1   5      300.51      357.36     62.25 o 
 -39   1   5      251.74      575.06     89.03 o 
 -37   1   5        8.34        7.27     33.23 o 
 -35   1   5      297.67      352.92     41.54 o 
 -33   1   5      368.32      378.25     39.52 o 
 -31   1   5     2615.70     2507.05     73.70 o 
 -29   1   5    23050.08    22566.93    241.52 o 
 -27   1   5      903.23      891.20     50.11 o 
 -25   1   5    36686.19    36398.34    366.46 o 
 -23   1   5    33777.84    33859.37    339.08 o 
 -21   1   5      100.90      111.57     21.09 o 
 -19   1   5    33444.99    32992.38    298.55 o 
 -17   1   5      375.85      444.43     29.35 o 
 -15   1   5    41962.61    42503.83    362.76 o 
 -13   1   5       23.54       58.15     13.10 o 
 -11   1   5    48354.66    51039.99    459.62 o 
  -9   1   5     4660.64     4402.21     84.88 o 
  -7   1   5    20262.80    21282.97    263.35 o 
  -5   1   5    33688.60    35166.96    403.01 o 
  -3   1   5    47424.63    49016.40    472.28 o 
  -1   1   5    51054.64    54551.81    442.44 o 
   1   1   5     1201.50     1091.64     29.01 o 
   3   1   5    49302.34    50412.66    445.90 o 
   5   1   5      681.79      902.16     34.92 o 
   7   1   5    31204.54    30954.97    270.81 o 
   9   1   5     2538.98     2659.47     56.10 o 
  11   1   5    33074.68    33510.11    319.44 o 
  13   1   5     8013.43     7797.81    106.50 o 
  15   1   5    28285.96    27857.22    311.17 o 
  17   1   5    26960.86    26504.61    303.36 o 
  19   1   5      464.19      603.33     41.23 o 
  21   1   5     9432.71     9125.53    149.52 o 
  23   1   5     5229.72     5374.00    110.41 o 
  25   1   5       50.29       92.48     37.06 o 
  27   1   5     2428.69     2432.46    120.59 o 
  29   1   5     1150.80     1228.24     73.52 o 
  31   1   5       61.76       84.44     55.27 o 
  33   1   5      160.80      164.10     75.47 o 
  35   1   5      399.31      422.31     89.63 o 
  37   1   5      124.69       84.02     65.35 o 
 -44   2   5     5202.30     5471.28    197.97 o 
 -42   2   5      674.31      680.57     89.45 o 
 -40   2   5     7408.29     7433.65    218.72 o 
 -38   2   5     1218.43     1249.64     78.38 o 
 -36   2   5    36694.70    36326.01    447.88 o 
 -34   2   5     8294.42     8411.45    164.41 o 
 -32   2   5    14059.19    13986.84    217.79 o 
 -30   2   5    41167.89    40507.71    423.37 o 
 -28   2   5     4485.61     4672.22     96.72 o 
 -26   2   5    22870.66    22357.69    280.04 o 
 -24   2   5    21268.21    20643.11    289.14 o 
 -22   2   5     5817.45     5870.25    123.45 o 
 -20   2   5     4970.90     5165.15    228.22 o 
 -18   2   5    15235.14    15155.25    295.31 o 
 -16   2   5     1792.18     1862.58     62.65 o 
 -14   2   5    42508.70    43153.84    856.91 o 
 -12   2   5      647.19      814.91     40.80 o 
 -10   2   5    59633.34    60926.80    591.59 o 
  -8   2   5    84784.93    86044.73    736.46 o 
  -6   2   5    26415.75    27726.92    260.17 o 
  -4   2   5   127479.34   123726.56   1046.73 o 
  -2   2   5    51334.44    50607.82    415.14 o 
   0   2   5    40641.34    41094.43    343.32 o 
   2   2   5    87889.89    90672.63    723.03 o 
   4   2   5     1327.67     1398.64     32.36 o 
   6   2   5    22762.47    23232.30    252.16 o 
   8   2   5     7650.52     8120.35    120.42 o 
  10   2   5      115.03      114.25     26.25 o 
  12   2   5     4536.68     4352.15     71.31 o 
  14   2   5      440.10      576.10     64.99 o 
  16   2   5    31873.31    31004.92    345.43 o 
  18   2   5    35681.42    35378.01    390.54 o 
  20   2   5       40.33       36.66     31.11 o 
  22   2   5    49297.92    49440.19    608.77 o 
  24   2   5    21777.35    20906.90    325.76 o 
  26   2   5     2730.80     2914.27    130.59 o 
  28   2   5    31391.96    31528.63    444.03 o 
  30   2   5     4615.24     4848.98    142.02 o 
  32   2   5     3958.19     4124.02    132.96 o 
  34   2   5     1004.87      915.69    101.97 o 
  36   2   5     1111.41     1158.10    115.22 o 
 -41   3   5     9038.56     9150.80    252.15 o 
 -39   3   5     2389.74     2235.34    115.02 o 
 -37   3   5    12045.29    12411.63    248.92 o 
 -35   3   5    33753.67    33921.34    482.20 o 
 -33   3   5     2831.43     2922.79     99.56 o 
 -31   3   5    66874.03    66691.69    712.75 o 
 -29   3   5    40282.75    40045.07    420.58 o 
 -27   3   5     4732.52     4794.06    101.11 o 
 -25   3   5    33386.80    32977.22    351.62 o 
 -23   3   5     6939.08     6938.14    159.20 o 
 -21   3   5       71.18      158.03     55.34 o 
 -19   3   5    22716.52    22726.55    303.64 o 
 -17   3   5     1852.06     1863.34     54.18 o 
 -15   3   5    12200.50    12471.51    199.81 o 
 -13   3   5     4468.49     4299.84    105.65 o 
 -11   3   5    23074.22    22561.23    282.03 o 
  -9   3   5    94019.20    94734.29   1004.19 o 
  -7   3   5    11915.44    12674.64    157.53 o 
  -5   3   5    98629.95    96278.63    908.81 o 
  -3   3   5   122592.06   123390.95   1284.97 o 
  -1   3   5        4.39       -6.00     15.06 o 
   1   3   5   103542.15   103622.98    895.73 o 
   3   3   5    55485.38    55768.28    589.18 o 
   5   3   5      836.17      825.89     47.76 o 
   7   3   5     9203.97     9260.56    139.42 o 
   9   3   5      246.29      295.67     41.67 o 
  11   3   5    17594.44    18038.42    258.89 o 
  13   3   5     8319.62     8423.93    130.47 o 
  15   3   5     6861.09     6562.24    130.31 o 
  17   3   5    20219.14    19924.18    296.41 o 
  19   3   5     9099.90     8921.18    200.13 o 
  21   3   5    26849.23    25801.89    371.09 o 
  23   3   5    69406.27    68537.64    818.17 o 
  25   3   5    14936.58    14539.74    259.53 o 
  27   3   5    22194.70    21703.68    345.41 o 
  29   3   5    21572.97    21202.95    345.14 o 
  31   3   5      659.36      704.43     71.94 o 
  33   3   5     8213.69     8181.24    199.02 o 
  35   3   5        4.28      -54.47     49.33 o 
 -40   4   5      572.05      792.92     96.04 o 
 -38   4   5     1627.23     1724.73    135.23 o 
 -36   4   5     7101.96     7383.18    255.83 o 
 -34   4   5     2409.35     2641.61    118.41 o 
 -32   4   5     3309.82     3257.49    130.40 o 
 -30   4   5    38459.65    38564.32    525.98 o 
 -28   4   5    19153.29    19421.43    247.65 o 
 -26   4   5    20562.21    20665.57    255.18 o 
 -24   4   5    45219.70    44697.53    456.60 o 
 -22   4   5     5171.26     5238.81    105.30 o 
 -20   4   5    28802.85    28908.21    343.61 o 
 -18   4   5     9057.61     9522.84    155.06 o 
 -16   4   5    10665.01    10538.25    150.27 o 
 -14   4   5    13182.08    13222.64    193.38 o 
 -12   4   5    17931.74    18140.03    245.65 o 
 -10   4   5    37292.25    36442.91    432.65 o 
  -8   4   5    13355.20    13328.55    173.59 o 
  -6   4   5    27926.01    28360.93    346.49 o 
  -4   4   5    36616.57    35856.46    420.73 o 
  -2   4   5    34094.71    34203.44    407.65 o 
   0   4   5      771.88      729.35     46.94 o 
   2   4   5    63313.48    63755.25    578.17 o 
   4   4   5    38288.37    37251.89    657.66 o 
   6   4   5    16782.80    16214.25    240.28 o 
   8   4   5    19049.33    18853.03    270.28 o 
  10   4   5     6323.64     6591.87    139.18 o 
  12   4   5    19037.40    18926.01    282.09 o 
  14   4   5      796.65      875.24     71.92 o 
  16   4   5    41089.59    39649.73    511.20 o 
  18   4   5    19098.49    18998.87    387.33 o 
  20   4   5     4578.11     4633.64    133.26 o 
  22   4   5    38559.27    37701.99    510.17 o 
  24   4   5     7255.82     7282.92    176.45 o 
  26   4   5      166.02      274.80     53.07 o 
  28   4   5    10679.43    10402.05    235.96 o 
  30   4   5     6834.60     7434.26    189.89 o 
  32   4   5      799.08      786.16     78.46 o 
 -37   5   5      535.78      458.03     78.34 o 
 -35   5   5     3812.95     4116.67    147.22 o 
 -33   5   5      427.77      447.38    124.15 o 
 -31   5   5     7326.77     7533.55    199.98 o 
 -29   5   5     6040.18     6179.10    259.26 o 
 -27   5   5      268.80      222.00     64.57 o 
 -25   5   5    15593.38    15178.77    273.30 o 
 -23   5   5    19525.06    19330.30    245.92 o 
 -21   5   5      701.75      614.23     47.79 o 
 -19   5   5    14321.52    14422.63    211.84 o 
 -17   5   5        0.45      -32.55     25.00 o 
 -15   5   5     1623.70     1682.27     74.61 o 
 -13   5   5      258.09      404.16     71.71 o 
 -11   5   5     6870.37     6495.52    128.51 o 
  -9   5   5    17215.99    17536.23    218.94 o 
  -7   5   5      633.69      644.29     42.81 o 
  -5   5   5    33582.28    33728.11    415.81 o 
  -3   5   5    29923.69    30493.56    344.87 o 
  -1   5   5       11.72        9.65     25.27 o 
   1   5   5     8320.08     8029.73    151.41 o 
   3   5   5     8295.06     8166.50    155.59 o 
   5   5   5      229.91      251.92     38.56 o 
   7   5   5     2763.25     2932.29     85.44 o 
   9   5   5      111.58       80.09     32.73 o 
  11   5   5     2439.78     2335.11     91.22 o 
  13   5   5     3011.10     2995.65    105.23 o 
  15   5   5     6311.15     6003.96    150.97 o 
  17   5   5    19396.30    18476.94    303.11 o 
  19   5   5     2992.79     2918.50    111.00 o 
  21   5   5    10559.75    10200.30    216.43 o 
  23   5   5     3856.68     4200.81    243.47 o 
  25   5   5      171.32      160.93     48.33 o 
  27   5   5     2813.46     2965.78    122.36 o 
  29   5   5     2594.23     2649.72    129.12 o 
 -34   6   5       85.11      196.03    107.76 o 
 -32   6   5      818.34      693.52     79.78 o 
 -30   6   5     1474.58     1586.59    109.01 o 
 -28   6   5       55.59       41.83     47.25 o 
 -26   6   5      159.51      127.58     51.32 o 
 -24   6   5     1127.48     1129.75    161.40 o 
 -22   6   5      395.33      354.54     65.45 o 
 -20   6   5      609.85      566.64     74.49 o 
 -18   6   5      565.56      631.90     75.88 o 
 -16   6   5     1674.49     1552.91     86.58 o 
 -14   6   5      397.21      473.18     61.94 o 
 -12   6   5     6276.41     6141.28    141.85 o 
 -10   6   5     1867.62     1887.56     71.74 o 
  -8   6   5     2496.05     2557.26     70.02 o 
  -6   6   5     3423.74     3378.07     87.23 o 
  -4   6   5     6030.41     5799.04    134.05 o 
  -2   6   5       24.55       44.64     28.35 o 
   0   6   5     3831.93     3771.09    106.01 o 
   2   6   5       35.22       33.13     43.35 o 
   4   6   5      519.74      473.08     52.52 o 
   6   6   5     1823.08     1812.65     91.59 o 
   8   6   5       46.57       43.28     36.88 o 
  10   6   5      321.54      264.80     65.17 o 
  12   6   5     6770.21     6723.40    148.12 o 
  14   6   5       32.32       17.55     39.25 o 
  16   6   5      397.52      407.05     58.72 o 
  18   6   5        2.74        8.60     39.49 o 
  20   6   5       16.73       -3.41     40.41 o 
  22   6   5     2451.90     2470.17    120.78 o 
  24   6   5      296.27      346.19     60.50 o 
  26   6   5      377.78      549.34     71.68 o 
 -29   7   5     2450.16     2851.93    214.88 o 
 -27   7   5      153.88      109.35     61.47 o 
 -25   7   5     1123.04     1077.81    113.97 o 
 -23   7   5      625.11      462.31    139.65 o 
 -21   7   5       13.99      -23.13     45.40 o 
 -19   7   5      530.80      703.80     83.67 o 
 -17   7   5      502.04      572.32    164.33 o 
 -15   7   5     8906.66     8712.96    286.98 o 
 -13   7   5     5464.21     5350.99    141.27 o 
 -11   7   5      497.34      487.38     57.40 o 
  -9   7   5     7321.20     7540.87    167.53 o 
  -7   7   5      209.66      257.17     36.09 o 
  -5   7   5    10841.24    11034.80    166.26 o 
  -3   7   5     9435.17     8763.08    251.92 o 
  -1   7   5      490.67      536.17     46.33 o 
   1   7   5     4809.66     5013.45    118.60 o 
   3   7   5      270.50      323.65     51.82 o 
   5   7   5     1753.50     1785.21     95.31 o 
   7   7   5     1606.82     1711.86     95.03 o 
   9   7   5      836.60      722.27     67.93 o 
  11   7   5     1146.83     1121.37     83.67 o 
  13   7   5      281.25      348.42     57.47 o 
  15   7   5      833.63      793.21     70.39 o 
  17   7   5     4495.71     4519.56    149.40 o 
  19   7   5     2414.19     2601.79    127.45 o 
  21   7   5      818.49      849.14     86.22 o 
 -24   8   5     7269.75     7237.58    279.28 o 
 -22   8   5      168.42      188.55     77.35 o 
 -20   8   5     1070.87     1019.07    121.74 o 
 -18   8   5     3083.88     2889.82    170.73 o 
 -16   8   5     1338.16     1249.61    131.27 o 
 -14   8   5     7059.32     7326.29    265.07 o 
 -12   8   5      161.26      148.65     79.19 o 
 -10   8   5    15209.82    15298.59    402.37 o 
  -8   8   5    14623.51    14747.33    530.30 o 
  -6   8   5     3097.98     3284.27    170.23 o 
  -4   8   5    25121.55    24801.55    433.09 o 
  -2   8   5     7197.36     6873.86    148.91 o 
   0   8   5     2279.17     2300.81     97.15 o 
   2   8   5    20635.22    20541.07    297.35 o 
   4   8   5      292.19      303.79     50.86 o 
   6   8   5     6439.68     6389.41    166.76 o 
   8   8   5     1303.53     1137.12     86.53 o 
  10   8   5     2523.65     2408.26    115.22 o 
  12   8   5     3978.49     3912.32    140.07 o 
  14   8   5      259.42      232.27     57.19 o 
  16   8   5     3394.82     3798.08    144.30 o 
 -13   9   5       72.74      107.01     73.01 o 
 -11   9   5     4809.08     4942.40    412.88 o 
  -9   9   5    10605.21    10861.82    341.77 o 
  -7   9   5     1437.53     1603.99    220.83 o 
  -5   9   5    13991.38    13501.70    559.84 o 
  -3   9   5    13852.95    13372.86    561.97 o 
  -1   9   5     1028.63     1107.99    136.32 o 
   1   9   5    10906.53    11731.18    287.29 o 
   3   9   5    11594.99    12477.06    283.96 o 
   5   9   5       12.82      -26.52     49.50 o 
 -44   0   6      143.36       33.77     56.15 o 
 -42   0   6     8953.52     8682.51    236.41 o 
 -40   0   6    12114.79    12186.00    280.65 o 
 -38   0   6     2771.65     2642.42    126.09 o 
 -36   0   6      833.30      843.83    124.16 o 
 -34   0   6     6953.60     7315.96    190.58 o 
 -32   0   6      686.11      766.58     70.49 o 
 -30   0   6    39941.84    38551.98    567.86 o 
 -28   0   6    21759.90    20983.61    301.76 o 
 -26   0   6    20493.36    20070.31    285.00 o 
 -24   0   6    81204.24    78175.46    874.22 o 
 -22   0   6     1856.31     2129.65     70.12 o 
 -20   0   6    71686.38    68218.08    757.44 o 
 -18   0   6    26494.96    26829.10    329.26 o 
 -16   0   6    26613.76    25692.23    311.30 o 
 -14   0   6    62139.36    60672.83    662.09 o 
 -12   0   6    10961.31    10960.87    149.30 o 
 -10   0   6    42664.22    45095.52    572.56 o 
  -8   0   6    28657.50    28129.61    444.81 o 
  -6   0   6       46.89        1.99     31.98 o 
  -4   0   6    40480.24    41450.07    668.64 o 
  -2   0   6   126583.71   135497.72   2017.54 o 
   0   0   6     7032.43     7770.25    174.48 o 
   2   0   6    28706.05    27860.03    790.11 o 
   4   0   6    22719.20    24558.21    414.70 o 
   6   0   6    70352.92    72265.34   1705.72 o 
   8   0   6    95464.77    96467.45   2172.20 o 
  10   0   6     4935.01     4924.26    134.07 o 
  12   0   6   120611.13   120562.52   3310.32 o 
  14   0   6    16475.94    16559.52    317.53 o 
  16   0   6    35545.44    35708.96    495.97 o 
  18   0   6    33419.75    31999.34    561.84 o 
  20   0   6      481.54      476.77     66.33 o 
  22   0   6     7214.46     6740.27    204.11 o 
  24   0   6     2557.64     2466.14    126.12 o 
  26   0   6     5903.84     5867.70    202.64 o 
  28   0   6    21095.32    21722.06    741.08 o 
  30   0   6     5846.86     5525.62    338.10 o 
  32   0   6     6933.81     6564.59    381.66 o 
  34   0   6    22295.50    21665.10    790.72 o 
 -43   1   6      145.48      126.40     51.88 o 
 -41   1   6    12497.04    12447.03    252.24 o 
 -39   1   6    10120.65    10277.88    295.35 o 
 -37   1   6     4926.86     4809.31    111.29 o 
 -35   1   6    29467.84    29729.58    339.52 o 
 -33   1   6     3856.58     3916.56     94.22 o 
 -31   1   6     4802.83     4952.23    101.09 o 
 -29   1   6    16075.50    15553.17    198.18 o 
 -27   1   6      684.31      648.03     40.77 o 
 -25   1   6    23186.51    22302.71    245.92 o 
 -23   1   6     8559.39     8237.34    110.35 o 
 -21   1   6    15157.80    15407.98    165.23 o 
 -19   1   6    67643.80    66157.90    553.49 o 
 -17   1   6       43.86       73.36     15.65 o 
 -15   1   6    11765.51    10535.24    113.66 o 
 -13   1   6    89293.57    91096.53    797.54 o 
 -11   1   6       85.94      136.38     22.52 o 
  -9   1   6    60062.57    61114.13    599.00 o 
  -7   1   6    27105.44    27688.81    294.95 o 
  -5   1   6    18298.97    17992.26    267.87 o 
  -3   1   6    69676.11    72871.39    789.25 o 
  -1   1   6    10419.10    11644.04    118.41 o 
   1   1   6    57248.94    59744.84    488.86 o 
   3   1   6    19064.59    19250.66    194.43 o 
   5   1   6    11148.54    10912.81    140.21 o 
   7   1   6    57864.61    59230.64    574.01 o 
   9   1   6    14897.52    14590.48    152.35 o 
  11   1   6    12764.73    12322.80    137.08 o 
  13   1   6    29548.21    28394.67    266.13 o 
  15   1   6      870.42     1004.12     43.02 o 
  17   1   6    26270.56    26410.12    277.63 o 
  19   1   6    14341.23    14109.35    176.70 o 
  21   1   6     6997.79     6756.32    126.47 o 
  23   1   6    27136.69    27217.22    378.96 o 
  25   1   6      778.00      883.96     67.67 o 
  27   1   6    14715.13    14414.58    251.92 o 
  29   1   6     4391.57     4745.85    125.21 o 
  31   1   6      214.71      295.11     68.73 o 
  33   1   6    18838.00    19114.51    406.78 o 
  35   1   6     2271.33     2648.48    213.64 o 
 -44   2   6     2249.16     2131.66    194.94 o 
 -42   2   6      568.83      812.83    112.77 o 
 -40   2   6    12945.45    13395.13    266.38 o 
 -38   2   6     1576.86     1556.28     86.55 o 
 -36   2   6    13109.57    13336.48    222.54 o 
 -34   2   6     6338.69     6463.44    127.52 o 
 -32   2   6     1764.93     1852.46     70.67 o 
 -30   2   6    10968.36    10908.00    178.52 o 
 -28   2   6       32.75       -4.01     29.79 o 
 -26   2   6     3099.59     3232.92     84.60 o 
 -24   2   6     1357.65     1450.71     57.86 o 
 -22   2   6      481.13      472.33     37.66 o 
 -20   2   6     7331.26     7474.25    140.06 o 
 -18   2   6     9728.63     9375.98    158.24 o 
 -16   2   6      335.29      312.16     30.30 o 
 -14   2   6    22167.43    21561.50    252.63 o 
 -12   2   6    17634.32    17922.37    240.60 o 
 -10   2   6    27401.62    27221.85    259.47 o 
  -8   2   6    27843.87    27781.71    261.81 o 
  -6   2   6      135.31      216.49     18.51 o 
  -4   2   6    17241.00    17226.79    177.15 o 
  -2   2   6     7457.19     8252.64     92.42 o 
   0   2   6    48193.68    51107.44    455.80 o 
   2   2   6     6087.09     6049.99     76.25 o 
   4   2   6      767.45      964.43     38.78 o 
   6   2   6    10900.52    11353.14    135.41 o 
   8   2   6      498.08      482.58     28.51 o 
  10   2   6       55.08       67.36     16.68 o 
  12   2   6     7596.09     7486.10    104.75 o 
  14   2   6     8388.65     8519.08    186.07 o 
  16   2   6      640.78      607.50     41.36 o 
  18   2   6     6589.90     6665.54    121.40 o 
  20   2   6      685.78      634.43     57.05 o 
  22   2   6     6897.43     6982.09    158.91 o 
  24   2   6     6215.80     6056.21    150.71 o 
  26   2   6     1625.33     1625.51     92.26 o 
  28   2   6     5129.16     5287.89    147.48 o 
  30   2   6       97.92      121.61     45.54 o 
  32   2   6     2757.25     2801.00    120.51 o 
  34   2   6     1995.82     1841.19    137.54 o 
 -41   3   6      102.98       69.22     96.15 o 
 -39   3   6        0.54       46.04     52.82 o 
 -37   3   6      206.83      242.39     63.41 o 
 -35   3   6       19.64       56.06     37.56 o 
 -33   3   6      919.30      858.79     57.03 o 
 -31   3   6     2010.92     2025.36     77.14 o 
 -29   3   6     1115.14     1182.31     67.27 o 
 -27   3   6      515.60      461.65     50.38 o 
 -25   3   6     2636.54     2604.18    136.86 o 
 -23   3   6      105.56      120.35     32.99 o 
 -21   3   6      642.82      615.51     54.30 o 
 -19   3   6      645.53      749.84     41.77 o 
 -17   3   6     4551.65     4429.22     87.80 o 
 -15   3   6      913.33      940.85     49.84 o 
 -13   3   6      281.90      450.43     36.71 o 
 -11   3   6     3251.53     3234.47     82.21 o 
  -9   3   6      850.67      769.55     37.59 o 
  -7   3   6     5189.33     5985.49     94.83 o 
  -5   3   6     5683.19     6140.03    107.32 o 
  -3   3   6     1105.07     1126.75     61.35 o 
  -1   3   6     1656.65     1489.14     41.70 o 
   1   3   6     1322.45     1436.49     53.79 o 
   3   3   6     8752.61     8897.80    113.71 o 
   5   3   6      417.05      461.36     26.78 o 
   7   3   6     1074.65     1104.46    190.54 o 
   9   3   6      672.75      819.67     48.69 o 
  11   3   6     8728.79     8827.51    146.64 o 
  13   3   6      708.68      722.19     56.93 o 
  15   3   6     1898.45     1956.95     64.09 o 
  17   3   6       89.71       91.41     36.34 o 
  19   3   6     3711.32     3454.70    109.30 o 
  21   3   6      214.15      216.83     46.73 o 
  23   3   6      165.95      137.84     44.70 o 
  25   3   6      717.64      540.44     77.77 o 
  27   3   6      920.34     1023.32     80.94 o 
  29   3   6      282.75      329.03     58.02 o 
  31   3   6      498.03      472.40     64.77 o 
  33   3   6       82.62      142.35     50.76 o 
 -40   4   6     4624.32     4672.02    183.49 o 
 -38   4   6       14.27        4.57     49.53 o 
 -36   4   6     2604.41     2672.12    177.49 o 
 -34   4   6     5838.69     5729.28    230.72 o 
 -32   4   6      211.39      227.66     57.77 o 
 -30   4   6     6896.36     7043.62    146.75 o 
 -28   4   6      360.94      426.36     46.56 o 
 -26   4   6     6958.58     6939.75    140.22 o 
 -24   4   6     4575.92     5016.27    126.69 o 
 -22   4   6        4.02       92.13     45.87 o 
 -20   4   6     9068.24     9130.69    172.43 o 
 -18   4   6     3261.45     3323.55     86.39 o 
 -16   4   6      344.61      438.16     42.73 o 
 -14   4   6    18940.51    19027.49    259.66 o 
 -12   4   6     6046.12     5783.66    116.98 o 
 -10   4   6      332.12      234.02     29.29 o 
  -8   4   6    12315.06    11935.07    162.13 o 
  -6   4   6     1823.66     1785.18     97.03 o 
  -4   4   6    11082.40    10899.89    167.77 o 
  -2   4   6       62.11      110.41     27.39 o 
   0   4   6    15638.58    15841.46    205.19 o 
   2   4   6    18125.32    18514.91    203.24 o 
   4   4   6      928.07     1111.06     61.79 o 
   6   4   6     1399.97     1308.93     58.95 o 
   8   4   6    10971.53    10300.05    316.43 o 
  10   4   6      872.05      887.32     55.62 o 
  12   4   6     7183.16     7055.55    151.02 o 
  14   4   6     3878.03     3742.57    150.40 o 
  16   4   6        5.90       48.42     35.25 o 
  18   4   6      980.63     1057.28     75.97 o 
  20   4   6      985.40      958.20     99.36 o 
  22   4   6     6807.78     6537.58    165.19 o 
  24   4   6     2690.17     2583.24    107.29 o 
  26   4   6       18.22        2.85     40.09 o 
  28   4   6     3441.14     3817.66    157.70 o 
  30   4   6      314.73      216.51     76.04 o 
 -37   5   6       61.43       64.76     56.92 o 
 -35   5   6     5752.24     6351.10    210.93 o 
 -33   5   6     3142.45     3134.24    146.10 o 
 -31   5   6     3881.63     4081.01    161.19 o 
 -29   5   6    20231.97    19968.91    579.03 o 
 -27   5   6        3.09      -58.33     44.06 o 
 -25   5   6    31617.44    32382.25    398.94 o 
 -23   5   6    18450.11    18339.57    263.66 o 
 -21   5   6    22885.18    23131.50    333.41 o 
 -19   5   6    33398.51    33728.61    502.00 o 
 -17   5   6       21.76       60.24     37.60 o 
 -15   5   6    14649.73    14704.32    223.26 o 
 -13   5   6     5009.29     5037.35    101.67 o 
 -11   5   6     3554.95     3554.88     94.86 o 
  -9   5   6    16541.80    16350.14    237.28 o 
  -7   5   6     6878.65     7048.22    137.81 o 
  -5   5   6     5534.10     5746.53    109.43 o 
  -3   5   6    15672.91    15414.14    228.48 o 
  -1   5   6     3661.69     3771.62    161.00 o 
   1   5   6    23987.53    24087.01    327.26 o 
   3   5   6    16303.28    16030.32    246.50 o 
   5   5   6      981.98      926.48     87.77 o 
   7   5   6    52070.37    51919.37    626.21 o 
   9   5   6     5295.45     5312.02    120.36 o 
  11   5   6    24257.86    23747.91    312.60 o 
  13   5   6    18485.96    18249.36    264.35 o 
  15   5   6     1084.72     1092.70     78.07 o 
  17   5   6    10272.39    10757.29    216.55 o 
  19   5   6     2595.08     2493.82    109.92 o 
  21   5   6     2649.90     2706.96    114.71 o 
  23   5   6     1762.32     1738.47    104.17 o 
  25   5   6      254.60      284.25     57.31 o 
  27   5   6     3050.08     3105.52    137.83 o 
  29   5   6     5515.92     5544.08    172.64 o 
 -34   6   6     9381.91     9951.00    342.87 o 
 -32   6   6      784.17      811.07     98.44 o 
 -30   6   6    11417.16    11765.12    294.29 o 
 -28   6   6     2384.32     2490.50    229.21 o 
 -26   6   6     8138.25     7864.95    268.66 o 
 -24   6   6    14784.41    14699.50    381.71 o 
 -22   6   6      880.36      847.97    102.44 o 
 -20   6   6    20739.76    21171.21    377.60 o 
 -18   6   6    12419.85    12480.47    262.73 o 
 -16   6   6      449.99      478.08     63.32 o 
 -14   6   6    40692.20    39839.74    598.14 o 
 -12   6   6     6235.57     6170.46    247.61 o 
 -10   6   6     9751.36     9934.09    180.50 o 
  -8   6   6    27771.76    27854.74    328.96 o 
  -6   6   6      197.23      142.52     68.28 o 
  -4   6   6    26330.94    26271.98    319.95 o 
  -2   6   6    18584.46    18256.37    247.97 o 
   0   6   6    17121.20    17280.89    266.42 o 
   2   6   6    24920.82    24385.39    345.90 o 
   4   6   6      360.76      317.73     45.96 o 
   6   6   6    13460.79    13303.49    234.28 o 
   8   6   6    19850.32    19946.29    280.78 o 
  10   6   6        7.69       72.96     35.31 o 
  12   6   6    19332.55    19230.55    283.02 o 
  14   6   6    13848.38    13403.21    228.36 o 
  16   6   6     5115.89     5186.71    137.25 o 
  18   6   6    21261.50    20606.66    345.43 o 
  20   6   6      718.93      781.04     76.84 o 
  22   6   6    11439.45    11138.90    243.72 o 
  24   6   6     6572.70     6756.42    188.59 o 
 -29   7   6     5355.61     5382.96    651.68 o 
 -27   7   6       15.29       86.37     82.70 o 
 -25   7   6     5174.72     4549.68    425.67 o 
 -23   7   6     2068.45     1767.90    149.95 o 
 -21   7   6     5121.55     4924.64    213.95 o 
 -19   7   6     7980.85     8135.78    274.59 o 
 -17   7   6     3242.17     3038.24    164.17 o 
 -15   7   6     8247.65     8179.15    213.56 o 
 -13   7   6    40372.11    39211.85    607.18 o 
 -11   7   6       12.51       33.30    105.80 o 
  -9   7   6    22847.70    23146.80    409.09 o 
  -7   7   6     3975.16     3875.75    104.26 o 
  -5   7   6    11422.07    11252.19    235.25 o 
  -3   7   6     7923.59     8004.99    153.83 o 
  -1   7   6        0.91       12.52     35.83 o 
   1   7   6    20310.71    19856.64    308.76 o 
   3   7   6     2748.22     2808.73    149.04 o 
   5   7   6     1332.33     1506.13     89.60 o 
   7   7   6    18779.71    18434.74    522.48 o 
   9   7   6     4585.29     4464.46    138.08 o 
  11   7   6     3938.81     3838.16    131.25 o 
  13   7   6    13307.86    13207.07    280.86 o 
  15   7   6       19.38      125.90     47.10 o 
  17   7   6     8378.03     8823.56    194.08 o 
  19   7   6     8513.88     8727.46    230.24 o 
  21   7   6     2574.37     2613.65    128.23 o 
 -22   8   6       85.18      289.44     95.95 o 
 -20   8   6     9178.98     9328.10    491.16 o 
 -18   8   6      809.73      751.38    110.98 o 
 -16   8   6     1110.70     1449.11    376.32 o 
 -14   8   6     8260.50     8344.07    289.62 o 
 -12   8   6      578.80      534.76    109.04 o 
 -10   8   6     2125.00     2149.82    162.57 o 
  -8   8   6     2712.09     2588.18    133.15 o 
  -6   8   6      379.50      476.72     71.83 o 
  -4   8   6       38.06       44.14     32.48 o 
  -2   8   6     8099.87     7979.69    185.72 o 
   0   8   6      358.43      504.62     89.35 o 
   2   8   6     7045.30     7080.24    187.07 o 
   4   8   6       16.32       48.95     41.83 o 
   6   8   6     5729.12     5918.60    163.55 o 
   8   8   6     3966.35     4161.84    140.26 o 
  10   8   6     1292.16     1188.24     92.25 o 
  12   8   6     8495.23     8675.70    212.08 o 
  14   8   6      466.09      395.71     67.90 o 
  -9   9   6       21.69       31.37     66.93 o 
  -7   9   6      264.75      310.68    133.11 o 
  -5   9   6       42.05      232.10    123.36 o 
  -3   9   6      119.61      163.16     86.96 o 
  -1   9   6     1243.78     1328.15    148.50 o 
 -43   1   7      399.95      530.87     70.61 o 
 -41   1   7     2879.20     2998.69    139.87 o 
 -39   1   7     5258.99     5187.31    172.35 o 
 -37   1   7     1490.44     1504.54     71.89 o 
 -35   1   7     2355.10     2377.50     78.06 o 
 -33   1   7     1454.03     1468.32     66.19 o 
 -31   1   7     3505.96     3362.14     83.03 o 
 -29   1   7    10033.31     9979.36    146.71 o 
 -27   1   7      780.03      849.69     62.46 o 
 -25   1   7    18963.92    18394.52    197.72 o 
 -23   1   7     4821.17     4640.75     77.98 o 
 -21   1   7     6882.03     6531.63     86.64 o 
 -19   1   7     7331.54     6826.87    105.77 o 
 -17   1   7      442.86      490.70     23.92 o 
 -15   1   7     3011.83     3013.99     53.84 o 
 -13   1   7    12519.40    12699.60    166.85 o 
 -11   1   7       79.74       50.61     23.34 o 
  -9   1   7     5346.88     5744.62     95.13 o 
  -7   1   7    11640.61    11978.62    179.51 o 
  -5   1   7       23.11       66.38     24.70 o 
  -3   1   7     5798.13     5170.03     83.50 o 
  -1   1   7     5297.54     5438.61     80.27 o 
   1   1   7     7029.14     6549.61     82.84 o 
   3   1   7    18844.82    18868.05    195.99 o 
   5   1   7     5216.74     4795.56     84.81 o 
   7   1   7    32167.81    31497.97    332.82 o 
   9   1   7      903.07      998.56     41.51 o 
  11   1   7     6253.85     6063.96     95.62 o 
  13   1   7    11716.15    12326.55    154.78 o 
  15   1   7     1357.66     1534.97     53.99 o 
  17   1   7     1204.73     1251.69     53.95 o 
  19   1   7     4153.69     4064.07     96.57 o 
  21   1   7     2103.48     2245.87     84.62 o 
  23   1   7      755.44      779.88     73.58 o 
  25   1   7     1312.95     1366.21     97.19 o 
  27   1   7     5169.06     5082.06    166.40 o 
  29   1   7    13696.26    13929.70    266.77 o 
  31   1   7        1.65       93.87     73.84 o 
  33   1   7    10277.33    10745.35    368.72 o 
 -44   2   7     8303.48     7804.80    286.36 o 
 -42   2   7      804.40      944.56    103.53 o 
 -40   2   7    22838.42    23864.93    405.09 o 
 -38   2   7     6125.61     6209.47    164.72 o 
 -36   2   7     5636.51     5698.44    135.57 o 
 -34   2   7    13302.70    12993.56    211.90 o 
 -32   2   7     1573.84     1489.61     74.08 o 
 -30   2   7     5883.70     5969.98    124.40 o 
 -28   2   7     1201.89     1420.42     65.59 o 
 -26   2   7     1789.98     1677.68     66.91 o 
 -24   2   7    18675.06    18443.08    238.22 o 
 -22   2   7      879.01      911.58     49.24 o 
 -20   2   7    61209.36    61600.18    575.21 o 
 -18   2   7    78822.16    77511.66    703.19 o 
 -16   2   7       37.02       75.72     24.27 o 
 -14   2   7    68819.01    68517.75    676.77 o 
 -12   2   7    21146.26    20693.72    245.65 o 
 -10   2   7     5379.73     5091.06     82.81 o 
  -8   2   7    29929.51    30289.73    297.89 o 
  -6   2   7        4.93       17.42     16.09 o 
  -4   2   7    20893.96    20828.59    193.34 o 
  -2   2   7     6511.66     6749.24     83.19 o 
   0   2   7    11219.35    10873.39    125.78 o 
   2   2   7    36245.69    37042.16    346.56 o 
   4   2   7     6987.54     7108.46     95.37 o 
   6   2   7    50951.27    52441.85    484.88 o 
   8   2   7    43554.80    44189.46    457.83 o 
  10   2   7     3766.88     3986.64     68.82 o 
  12   2   7    18136.08    17608.04    215.45 o 
  14   2   7    28710.67    27945.04    297.41 o 
  16   2   7     1226.51     1290.03     55.14 o 
  18   2   7    23206.94    23119.06    308.96 o 
  20   2   7     2095.36     2173.44     88.37 o 
  22   2   7    15436.58    15097.23    257.98 o 
  24   2   7     8751.16     8582.26    187.05 o 
  26   2   7     2685.12     2800.44    108.19 o 
  28   2   7    15820.99    15563.01    279.50 o 
  30   2   7      873.69      904.61     78.60 o 
  32   2   7     6949.31     7089.09    278.91 o 
 -41   3   7    15635.58    16004.79    350.48 o 
 -39   3   7    14892.77    14941.52    329.62 o 
 -37   3   7       54.61       54.21     38.27 o 
 -35   3   7    19239.54    19047.66    280.90 o 
 -33   3   7     7517.38     7469.66    154.15 o 
 -31   3   7     2117.13     2220.44     81.87 o 
 -29   3   7     9855.03    10012.27    192.74 o 
 -27   3   7     2537.57     2684.10     94.12 o 
 -25   3   7    30028.28    29602.16    429.97 o 
 -23   3   7    24301.47    24036.21    360.07 o 
 -21   3   7     6667.72     6601.69    116.22 o 
 -19   3   7    67074.44    66785.90    675.29 o 
 -17   3   7    22196.89    21718.91    285.62 o 
 -15   3   7    40285.21    41027.56    481.09 o 
 -13   3   7   120950.05   120338.84   1125.61 o 
 -11   3   7     1548.53     1295.35     46.13 o 
  -9   3   7    26309.47    26045.08    260.66 o 
  -7   3   7    19202.74    19773.77    193.03 o 
  -5   3   7    14720.93    15301.16    169.44 o 
  -3   3   7    16708.70    16769.02    312.52 o 
  -1   3   7      392.89      438.69     26.96 o 
   1   3   7    52677.64    53402.73    451.02 o 
   3   3   7    48307.22    50035.47    426.33 o 
   5   3   7     6469.46     6711.22     86.28 o 
   7   3   7    85127.30    82977.23    823.13 o 
   9   3   7    13809.06    13224.64    212.24 o 
  11   3   7     7082.80     7201.69    132.41 o 
  13   3   7    58141.38    57678.51    548.23 o 
  15   3   7     7164.29     6958.10    138.35 o 
  17   3   7    15786.12    15138.68    228.27 o 
  19   3   7     8102.92     7918.47    268.48 o 
  21   3   7     6242.97     5954.95    151.45 o 
  23   3   7    14997.71    15235.77    269.50 o 
  25   3   7        6.31       17.19     38.45 o 
  27   3   7    12653.98    12341.14    246.70 o 
  29   3   7     8859.21     9114.69    231.78 o 
  31   3   7      553.03      583.88     94.04 o 
 -40   4   7    14175.29    14985.07    522.37 o 
 -38   4   7     8125.37     8416.71    241.47 o 
 -36   4   7      322.22      221.16     63.54 o 
 -34   4   7    16478.16    17073.76    352.06 o 
 -32   4   7       97.85       81.34     37.80 o 
 -30   4   7    12896.95    13141.61    228.29 o 
 -28   4   7     3927.37     4116.56    120.51 o 
 -26   4   7    15720.35    16017.79    261.89 o 
 -24   4   7    31241.11    31236.52    421.46 o 
 -22   4   7       29.33      113.67     39.25 o 
 -20   4   7    47880.51    47116.28    657.27 o 
 -18   4   7    28383.33    28564.48    402.10 o 
 -16   4   7      709.37      637.29     47.51 o 
 -14   4   7    24653.78    24157.98    276.83 o 
 -12   4   7    14960.87    14914.26    191.97 o 
 -10   4   7       50.56       28.10     22.68 o 
  -8   4   7    27246.10    28204.07    315.21 o 
  -6   4   7     4805.34     4600.93    100.80 o 
  -4   4   7    23294.85    23416.67    297.13 o 
  -2   4   7    12410.82    12274.91    164.71 o 
   0   4   7    13400.40    13982.85    166.24 o 
   2   4   7    44983.63    44120.47    470.33 o 
   4   4   7    11154.56    11257.95    176.46 o 
   6   4   7    58550.64    57279.09    664.91 o 
   8   4   7    39359.03    38567.24    506.27 o 
  10   4   7      655.51      574.11     49.02 o 
  12   4   7    27278.38    26613.33    334.51 o 
  14   4   7     7499.13     7617.51    149.95 o 
  16   4   7      807.05      743.47     59.06 o 
  18   4   7     3124.56     3088.46    100.82 o 
  20   4   7      957.59      892.30     89.51 o 
  22   4   7     3233.66     3267.88    118.48 o 
  24   4   7     3655.72     3741.98    130.73 o 
  26   4   7      427.77      491.56     63.10 o 
  28   4   7    14330.85    13894.66    276.55 o 
 -37   5   7      496.06      595.64     86.68 o 
 -35   5   7     1041.00     1225.19    114.30 o 
 -33   5   7      206.09      229.25     66.80 o 
 -31   5   7     1461.52     1426.01    113.38 o 
 -29   5   7     5694.90     5685.84    186.41 o 
 -27   5   7     1446.53     1405.55     86.24 o 
 -25   5   7     4309.70     4613.61    127.81 o 
 -23   5   7     4981.85     5098.57    149.12 o 
 -21   5   7      699.96      671.31     66.84 o 
 -19   5   7    16966.13    16979.53    305.81 o 
 -17   5   7     4080.07     3944.89    128.48 o 
 -15   5   7     4866.81     4815.99    162.49 o 
 -13   5   7     7742.72     7576.04    150.32 o 
 -11   5   7      110.60       72.94     53.38 o 
  -9   5   7     1097.11     1098.88     59.46 o 
  -7   5   7     6021.16     6414.33    131.42 o 
  -5   5   7     1954.08     1941.51     66.31 o 
  -3   5   7     6516.16     6716.98    134.92 o 
  -1   5   7      116.79      157.75     34.54 o 
   1   5   7     7153.32     6787.37    143.28 o 
   3   5   7     2070.40     1985.16     74.94 o 
   5   5   7     2431.42     2515.97     80.87 o 
   7   5   7    20545.09    20054.23    270.68 o 
   9   5   7     3076.36     3055.56    113.87 o 
  11   5   7       28.32       46.80     32.47 o 
  13   5   7     9208.92     9383.59    176.01 o 
  15   5   7     4357.86     4336.82    136.64 o 
  17   5   7      842.28      867.72     67.47 o 
  19   5   7     3865.96     3638.34    116.10 o 
  21   5   7      189.83      186.98     46.30 o 
  23   5   7     2764.67     2852.90    122.97 o 
  25   5   7      123.03       64.84     78.26 o 
  27   5   7     4415.80     4205.69    162.71 o 
 -34   6   7      722.09      809.47     99.87 o 
 -32   6   7        0.17       -4.76     54.96 o 
 -30   6   7      467.41      408.53     87.33 o 
 -28   6   7      169.23      186.04     67.83 o 
 -26   6   7       24.61       78.64     80.11 o 
 -24   6   7      652.35      805.13    244.28 o 
 -22   6   7       30.91       57.88     58.38 o 
 -20   6   7      254.07      248.21     46.13 o 
 -18   6   7     2998.97     3089.19    148.15 o 
 -16   6   7      916.21      903.59     99.35 o 
 -14   6   7      394.75      411.06     75.67 o 
 -12   6   7     1650.85     1680.27     93.51 o 
 -10   6   7       66.97      138.18     45.47 o 
  -8   6   7        4.11       29.94     55.73 o 
  -6   6   7     2175.87     2092.13     85.52 o 
  -4   6   7      302.95      299.01     40.45 o 
  -2   6   7     6424.51     6385.62    142.10 o 
   0   6   7     6261.49     6153.40    141.76 o 
   2   6   7      904.25      924.18     65.41 o 
   4   6   7     2625.86     2765.17     98.48 o 
   6   6   7     1605.46     1629.66     88.67 o 
   8   6   7      680.05      750.98     66.09 o 
  10   6   7     5787.11     5895.82    138.51 o 
  12   6   7       42.63       47.56     36.95 o 
  14   6   7      346.58      328.47     51.47 o 
  16   6   7        0.16      -16.54     54.45 o 
  18   6   7      333.39      328.31     55.68 o 
  20   6   7       34.18      -28.94     41.88 o 
  22   6   7     2090.25     2057.80    110.72 o 
 -29   7   7       36.79      113.83     70.31 o 
 -27   7   7      649.30      515.16     94.19 o 
 -25   7   7      858.04      840.92    110.41 o 
 -23   7   7      737.19      957.96    114.42 o 
 -21   7   7      673.31      727.51    101.98 o 
 -19   7   7     5449.84     5724.11    227.40 o 
 -17   7   7     3413.41     3483.72    139.53 o 
 -15   7   7     5055.54     5413.06    308.81 o 
 -13   7   7     7989.70     7940.99    213.41 o 
 -11   7   7       52.45       46.64     47.35 o 
  -9   7   7     7558.33     7835.16    210.20 o 
  -7   7   7      931.74     1039.63     74.01 o 
  -5   7   7      355.58      383.28     52.96 o 
  -3   7   7      885.08      888.25     72.82 o 
  -1   7   7        0.49      -49.03     34.07 o 
   1   7   7     1280.34     1187.66     94.29 o 
   3   7   7     3153.27     3144.44    133.66 o 
   5   7   7      424.55      520.92     61.45 o 
   7   7   7      902.68      921.02     87.93 o 
   9   7   7      827.11      941.46     97.47 o 
  11   7   7      286.92      237.09     52.78 o 
  13   7   7     3898.67     3807.85    123.94 o 
  15   7   7     1614.12     1591.90    128.12 o 
  17   7   7     3306.04     3732.06    131.76 o 
  19   7   7     6278.70     6092.83    167.33 o 
 -22   8   7      232.99      271.40     83.86 o 
 -20   8   7     7940.13     7996.66    291.03 o 
 -18   8   7    10608.52    10974.11    345.53 o 
 -16   8   7      202.82      247.85     81.97 o 
 -14   8   7    20365.29    21051.58    508.83 o 
 -12   8   7     6500.62     6558.26    253.18 o 
 -10   8   7     1512.12     1469.53    113.54 o 
  -8   8   7    11912.81    12053.38    284.05 o 
  -6   8   7        1.58       22.08     75.49 o 
  -4   8   7     7470.19     7328.98    179.39 o 
  -2   8   7      260.53      254.70     55.22 o 
   0   8   7      621.55      631.85     72.15 o 
   2   8   7     4729.88     4697.98    150.28 o 
   4   8   7      830.32      656.16     87.52 o 
   6   8   7     4133.77     4432.90    171.68 o 
   8   8   7    15577.85    16034.42    355.17 o 
  10   8   7      450.08      522.56     86.60 o 
 -44   0   8     3415.40     3403.83    287.54 o 
 -42   0   8      610.22      442.88    141.33 o 
 -40   0   8    13595.87    13987.52    574.77 o 
 -38   0   8     1900.90     2034.65    137.65 o 
 -36   0   8    28276.36    27702.44    460.67 o 
 -34   0   8    44139.27    44434.29    653.37 o 
 -32   0   8       50.84       39.99     32.74 o 
 -30   0   8    78242.45    77116.95    887.74 o 
 -28   0   8   108339.66   104055.63   1153.39 o 
 -26   0   8     3316.20     3241.59     91.27 o 
 -24   0   8    26611.74    26091.16    341.11 o 
 -22   0   8     1692.15     1688.06     61.80 o 
 -20   0   8     1382.37     1377.07     54.41 o 
 -18   0   8      392.53      481.26     37.90 o 
 -16   0   8      879.11      898.70     52.95 o 
 -14   0   8    11641.41    11645.38    192.00 o 
 -12   0   8     6890.10     7233.68    132.91 o 
 -10   0   8    88117.43    91401.61   1121.45 o 
  -8   0   8   289286.97   296203.94   3857.08 o 
  -6   0   8    57729.50    57972.64    933.24 o 
  -4   0   8    56973.90    58435.77    936.23 o 
  -2   0   8   147071.13   153572.33   2300.76 o 
   0   0   8     1456.16     2109.21     96.80 o 
   2   0   8    36276.70    36074.07    793.58 o 
   4   0   8     7901.05     7078.71    177.69 o 
   6   0   8     7777.55     7329.42    286.17 o 
   8   0   8      252.77      298.82     49.18 o 
  10   0   8     6671.57     6603.59    175.59 o 
  12   0   8    47268.52    47609.79    776.76 o 
  14   0   8     3414.95     3650.12    133.79 o 
  16   0   8     5352.26     5218.54    164.48 o 
  18   0   8    31629.37    31879.49    568.65 o 
  20   0   8    33334.30    33687.16    509.20 o 
  22   0   8     3111.31     3025.26    145.48 o 
  24   0   8    44481.10    44637.22   1011.40 o 
  26   0   8     8699.39     9043.98    431.30 o 
  28   0   8    16049.21    16263.44    631.12 o 
  30   0   8    14500.80    15160.21    622.59 o 
  32   0   8      918.29     1033.79    200.42 o 
 -43   1   8      844.87      896.93    130.77 o 
 -41   1   8     5196.74     5087.86    157.81 o 
 -39   1   8     6207.27     6467.86    171.33 o 
 -37   1   8     3980.70     4142.33    117.62 o 
 -35   1   8    39163.34    38386.40    511.97 o 
 -33   1   8     9875.04    10067.51    179.87 o 
 -31   1   8     2827.86     3152.09     82.22 o 
 -29   1   8    56495.89    54147.12    489.93 o 
 -27   1   8    13440.85    13478.87    153.57 o 
 -25   1   8     2977.67     2979.85     61.34 o 
 -23   1   8    34440.43    33504.31    294.35 o 
 -21   1   8     1311.05     1435.15     89.49 o 
 -19   1   8    10875.08    11086.34    118.60 o 
 -17   1   8     4056.60     3996.21     70.95 o 
 -15   1   8    41956.50    42299.87    447.51 o 
 -13   1   8    31322.21    31662.28    346.98 o 
 -11   1   8     5983.02     6003.34    137.44 o 
  -9   1   8    76294.24    77304.23    757.79 o 
  -7   1   8    27275.92    26631.49    340.20 o 
  -5   1   8    13962.43    13711.06    170.61 o 
  -3   1   8   113306.91   116083.26   1104.95 o 
  -1   1   8    60280.16    62903.48    569.91 o 
   1   1   8     5417.12     5865.19    101.81 o 
   3   1   8    10875.80    10256.26    191.16 o 
   5   1   8     8129.79     8567.37    127.46 o 
   7   1   8     5570.46     5967.30     93.74 o 
   9   1   8     4921.74     4792.90     91.56 o 
  11   1   8     6160.90     6182.75    100.65 o 
  13   1   8    44978.22    44838.69    433.30 o 
  15   1   8     5308.94     5718.08    101.05 o 
  17   1   8    41299.39    40831.33    451.01 o 
  19   1   8    39651.04    39593.24    445.39 o 
  21   1   8      702.59      760.26     54.92 o 
  23   1   8    29550.42    29716.91    419.00 o 
  25   1   8    16106.50    16246.42    279.81 o 
  27   1   8        8.82       84.91     50.05 o 
  29   1   8     3231.17     3510.90    200.08 o 
  31   1   8      918.37      811.23    232.10 o 
 -42   2   8     1675.25     1698.15    198.57 o 
 -40   2   8     1372.59     1390.84     95.57 o 
 -38   2   8      393.22      454.80     53.66 o 
 -36   2   8     8872.03     9172.36    176.54 o 
 -34   2   8     5762.60     5964.42    223.65 o 
 -32   2   8      927.38      990.12     70.77 o 
 -30   2   8     2376.85     2383.22     89.97 o 
 -28   2   8    21548.84    21034.46    310.04 o 
 -26   2   8     2189.83     2305.52     85.28 o 
 -24   2   8     6670.05     6821.80    142.41 o 
 -22   2   8    13355.80    13407.34    193.50 o 
 -20   2   8     1239.53     1388.14     59.91 o 
 -18   2   8     5687.14     6024.85    114.74 o 
 -16   2   8     1979.22     2012.62     65.62 o 
 -14   2   8    25747.01    24717.84    290.07 o 
 -12   2   8     2752.06     2925.66     73.37 o 
 -10   2   8    32827.23    32280.79    320.36 o 
  -8   2   8    22763.33    22805.00    240.64 o 
  -6   2   8       36.65        7.64     18.66 o 
  -4   2   8     3503.79     3106.13     54.55 o 
  -2   2   8    22566.57    24508.12    227.56 o 
   0   2   8     6824.65     6725.13     93.05 o 
   2   2   8     1599.88     1792.05     47.12 o 
   4   2   8    26076.10    27018.72    269.95 o 
   6   2   8       26.44       46.33     22.19 o 
   8   2   8     4514.77     5100.21    131.30 o 
  10   2   8     1532.29     1462.44     62.43 o 
  12   2   8    30620.57    30179.31    363.86 o 
  14   2   8     6594.95     6791.53    115.55 o 
  16   2   8    14391.40    14226.99    188.26 o 
  18   2   8    27737.21    27707.62    309.64 o 
  20   2   8      228.57      298.72     44.09 o 
  22   2   8    13601.62    13571.38    221.32 o 
  24   2   8     4943.41     4841.10    151.54 o 
  26   2   8       72.92       17.02     79.41 o 
  28   2   8        8.34      -18.33     40.44 o 
  30   2   8        8.04       -0.42     49.14 o 
 -41   3   8     1606.92     1873.95    132.91 o 
 -39   3   8      416.39      554.96     60.24 o 
 -37   3   8       33.49      -28.95     33.92 o 
 -35   3   8     2466.52     2457.35     98.30 o 
 -33   3   8      465.89      468.54     56.70 o 
 -31   3   8       16.65       -2.71     31.98 o 
 -29   3   8      848.09      954.18     69.35 o 
 -27   3   8     1818.50     1833.94     83.78 o 
 -25   3   8      542.34      631.07     56.92 o 
 -23   3   8      459.75      531.44     48.41 o 
 -21   3   8      696.43      725.94     66.83 o 
 -19   3   8     7172.57     7466.57    142.93 o 
 -17   3   8     3260.05     3198.55     87.19 o 
 -15   3   8     1884.78     1972.06     69.37 o 
 -13   3   8      518.25      545.50     39.59 o 
 -11   3   8     5623.85     5916.27     98.27 o 
  -9   3   8       36.93       24.03     18.69 o 
  -7   3   8     3177.49     3152.60     60.43 o 
  -5   3   8      375.92      392.56     26.79 o 
  -3   3   8     6473.34     6458.48     91.12 o 
  -1   3   8     1927.90     1968.06     48.39 o 
   1   3   8     1280.60     1501.52     44.06 o 
   3   3   8      103.19       72.89     18.62 o 
   5   3   8     1208.53     1356.27     59.11 o 
   7   3   8     1649.46     1714.21     63.54 o 
   9   3   8     6422.49     6486.88    124.40 o 
  11   3   8        7.31       12.83     20.21 o 
  13   3   8      307.38      322.61     34.85 o 
  15   3   8     2235.13     2187.75    102.97 o 
  17   3   8      620.18      640.51     55.59 o 
  19   3   8      395.08      402.45     48.61 o 
  21   3   8     2120.66     2121.57     95.42 o 
  23   3   8      109.89      125.48     59.91 o 
  25   3   8     1224.27     1314.12     83.39 o 
  27   3   8        1.32      -23.33     38.96 o 
  29   3   8      855.61      932.92     77.69 o 
 -40   4   8     2956.50     3428.64    246.50 o 
 -38   4   8      478.49      382.65     74.34 o 
 -36   4   8     3259.28     3115.66    143.65 o 
 -34   4   8     7413.35     7785.16    165.96 o 
 -32   4   8     3590.92     3714.57    110.95 o 
 -30   4   8      602.02      696.00     65.21 o 
 -28   4   8     8392.52     8449.90    180.21 o 
 -26   4   8     1144.50     1298.97     79.22 o 
 -24   4   8    12809.18    12598.29    252.70 o 
 -22   4   8     1662.47     1647.34     91.61 o 
 -20   4   8      184.38      179.82     34.52 o 
 -18   4   8     1497.24     1572.61     70.98 o 
 -16   4   8      540.94      544.92     57.37 o 
 -14   4   8    10453.03    10916.80    184.26 o 
 -12   4   8     3504.94     3472.97     96.02 o 
 -10   4   8     1190.12     1084.20     83.14 o 
  -8   4   8    13354.50    13313.25    188.22 o 
  -6   4   8      185.30      170.83     28.02 o 
  -4   4   8    10504.88    10946.35    170.38 o 
  -2   4   8    12219.83    12403.02    238.02 o 
   0   4   8      905.05      975.72     50.54 o 
   2   4   8     8972.42     9322.84    148.53 o 
   4   4   8     4482.24     4343.51    119.43 o 
   6   4   8     1614.08     1706.92    101.74 o 
   8   4   8    15110.26    15114.28    218.99 o 
  10   4   8      424.82      436.20     46.68 o 
  12   4   8     9561.43     9082.02    286.59 o 
  14   4   8     1398.60     1324.43     73.19 o 
  16   4   8    10678.81    10577.40    190.17 o 
  18   4   8    13083.65    12210.61    227.66 o 
  20   4   8      681.70      651.13     61.31 o 
  22   4   8     3748.42     3612.00    127.94 o 
  24   4   8     3722.95     3698.00    121.82 o 
  26   4   8       75.32       67.53     47.05 o 
  28   4   8      792.36      731.79     74.60 o 
 -37   5   8      109.33      151.38     67.44 o 
 -35   5   8    23076.41    23571.11    457.40 o 
 -33   5   8    10990.38    11414.51    284.21 o 
 -31   5   8    11410.27    11434.16    278.66 o 
 -29   5   8    38830.65    38628.70    519.49 o 
 -27   5   8     7434.64     7137.57    187.61 o 
 -25   5   8    11524.12    11546.67    246.78 o 
 -23   5   8     4138.22     4154.60    138.07 o 
 -21   5   8      430.31      380.80     55.92 o 
 -19   5   8     1215.37     1316.80     88.84 o 
 -17   5   8       27.06       28.10     40.98 o 
 -15   5   8     3851.28     4037.46    111.19 o 
 -13   5   8     7797.88     7695.75    217.97 o 
 -11   5   8        1.65      -28.93     45.23 o 
  -9   5   8    29667.89    29931.10    457.07 o 
  -7   5   8    60601.05    59493.09    805.04 o 
  -5   5   8     1429.37     1408.18     71.05 o 
  -3   5   8    68204.77    65995.23   1372.35 o 
  -1   5   8    35595.16    34617.84    438.92 o 
   1   5   8    13437.11    13423.80    221.19 o 
   3   5   8    11728.92    11512.90    181.62 o 
   5   5   8      753.89      868.20     57.67 o 
   7   5   8     3523.22     3570.41     98.78 o 
   9   5   8      962.62      992.94     63.76 o 
  11   5   8    16225.29    16272.77    276.14 o 
  13   5   8     9859.01     9854.61    183.84 o 
  15   5   8       47.04       52.64     37.29 o 
  17   5   8     9368.35     9032.95    183.64 o 
  19   5   8    11735.36    11735.83    218.62 o 
  21   5   8      433.97      527.71     62.23 o 
  23   5   8    14560.17    15046.15    265.38 o 
  25   5   8    15574.04    15673.07    296.32 o 
 -34   6   8    18625.21    19733.74    499.43 o 
 -32   6   8       61.60      -10.93     58.15 o 
 -30   6   8    13500.86    13491.65    474.86 o 
 -28   6   8    36722.15    35888.55   1065.31 o 
 -26   6   8      361.04      371.54     80.65 o 
 -24   6   8    13935.98    14107.34    311.79 o 
 -22   6   8     8114.94     8627.27    211.40 o 
 -20   6   8      684.06      685.66     73.08 o 
 -18   6   8     6154.69     6039.32    211.82 o 
 -16   6   8      989.31      794.52     98.53 o 
 -14   6   8    29685.30    29120.20   1781.41 o 
 -12   6   8     2898.22     2925.95    144.02 o 
 -10   6   8    34963.73    34147.07    521.90 o 
  -8   6   8    58973.14    57959.07    804.11 o 
  -6   6   8      379.58      390.14     64.62 o 
  -4   6   8    20477.06    19937.58    330.61 o 
  -2   6   8    34491.99    33561.48    521.92 o 
   0   6   8     5218.62     5080.44    190.22 o 
   2   6   8    12645.58    12484.85    285.14 o 
   4   6   8     2834.89     2889.34    125.10 o 
   6   6   8       27.83       20.38     35.23 o 
   8   6   8     4647.26     4753.11    123.33 o 
  10   6   8      332.54      228.71     44.78 o 
  12   6   8    15388.10    14434.69    572.54 o 
  14   6   8     6265.67     6366.51    154.19 o 
  16   6   8     6996.69     7325.05    246.95 o 
  18   6   8    32858.11    32493.99    547.81 o 
  20   6   8     8097.94     8161.66    189.35 o 
 -29   7   8    13348.26    13461.87    394.60 o 
 -27   7   8    14284.06    13999.40    398.61 o 
 -25   7   8     2099.30     1985.77    160.76 o 
 -23   7   8    11476.05    11697.26    349.29 o 
 -21   7   8      186.57      239.55     75.06 o 
 -19   7   8     8683.43     8546.36    304.71 o 
 -17   7   8      449.08      436.99     68.65 o 
 -15   7   8     8367.39     8255.53    220.93 o 
 -13   7   8     9183.75     8932.03    280.85 o 
 -11   7   8     4775.51     5022.39    208.44 o 
  -9   7   8    35678.25    35035.16    551.83 o 
  -7   7   8    16227.84    16608.87    329.51 o 
  -5   7   8     5411.32     5238.61    172.44 o 
  -3   7   8    11339.82    11438.16    226.30 o 
  -1   7   8    11952.25    12587.10    243.79 o 
   1   7   8     1871.57     1787.44    142.10 o 
   3   7   8     6514.94     6607.69    196.90 o 
   5   7   8     5116.01     5166.59    190.88 o 
   7   7   8      114.69       59.59     59.33 o 
   9   7   8     2693.53     2508.49    147.85 o 
  11   7   8     5103.47     5061.65    188.10 o 
  13   7   8    14432.18    14819.77    446.07 o 
  15   7   8      479.78      593.90     96.85 o 
 -20   8   8       19.89       35.71     67.99 o 
 -18   8   8      445.84      331.66     97.32 o 
 -16   8   8      562.99      601.98    102.43 o 
 -14   8   8     2133.39     2393.10    180.81 o 
 -12   8   8      607.97      670.94     84.41 o 
 -10   8   8     1955.19     2190.86    138.38 o 
  -8   8   8     9348.50     9466.82    250.96 o 
  -6   8   8     1649.97     1763.48    124.71 o 
  -4   8   8     3391.45     3472.41    126.50 o 
  -2   8   8    19700.38    20323.14    342.56 o 
   0   8   8     4957.43     4844.75    154.65 o 
   2   8   8     6916.99     7087.63    277.55 o 
   4   8   8      200.01      293.43     70.83 o 
   6   8   8     2368.51     2382.61    148.27 o 
   8   8   8      432.51      362.17     78.85 o 
 -43   1   9     9903.36     9666.08    343.84 o 
 -41   1   9      107.76      116.77     88.48 o 
 -39   1   9    11555.09    11937.86    414.86 o 
 -37   1   9      867.16      948.12     95.19 o 
 -35   1   9     4631.32     4712.53    123.02 o 
 -33   1   9     1419.60     1463.36     77.52 o 
 -31   1   9     5785.67     5628.52    116.51 o 
 -29   1   9     7025.86     6864.19    125.90 o 
 -27   1   9      122.94       71.40     25.87 o 
 -25   1   9     5743.69     5805.26    107.82 o 
 -23   1   9     7307.48     7196.81    118.90 o 
 -21   1   9      442.50      470.08     35.69 o 
 -19   1   9    13988.70    14400.81    198.66 o 
 -17   1   9    11393.06    11156.94    163.63 o 
 -15   1   9     2791.42     2611.34     69.01 o 
 -13   1   9     8552.26     8684.96    140.74 o 
 -11   1   9    14892.60    15062.36    195.61 o 
  -9   1   9    12114.90    12410.87    169.79 o 
  -7   1   9    46486.79    48928.91    577.11 o 
  -5   1   9      276.95      297.66     27.24 o 
  -3   1   9    22342.25    23543.04    269.38 o 
  -1   1   9      768.68      869.79     51.04 o 
   1   1   9    40603.45    41813.84    401.38 o 
   3   1   9    14518.11    14502.20    187.50 o 
   5   1   9     3786.38     4279.08    153.21 o 
   7   1   9    23999.51    24160.96    283.15 o 
   9   1   9      560.63      503.46     38.87 o 
  11   1   9       15.37        1.80     23.70 o 
  13   1   9      145.41      196.36     31.50 o 
  15   1   9     5614.37     5607.60    189.53 o 
  17   1   9     3339.51     3310.77    100.94 o 
  19   1   9     1648.69     1749.86     82.91 o 
  21   1   9      789.88      644.10     73.14 o 
  23   1   9     1853.44     1978.65    112.82 o 
  25   1   9     3059.34     3155.28    161.61 o 
  27   1   9     3611.14     3976.86    233.52 o 
  29   1   9    13568.63    14663.76    432.27 o 
 -42   2   9      108.61      140.34     84.96 o 
 -40   2   9    11330.55    11973.27    221.59 o 
 -38   2   9    12924.97    13121.60    265.70 o 
 -36   2   9     1398.14     1432.11     89.38 o 
 -34   2   9     6130.76     6297.07    156.31 o 
 -32   2   9      313.57      362.59     51.27 o 
 -30   2   9     9463.77     9280.77    185.39 o 
 -28   2   9     4133.26     4387.75    110.01 o 
 -26   2   9     6710.38     6785.95    148.41 o 
 -24   2   9    25043.90    24832.73    285.38 o 
 -22   2   9    28676.35    28446.13    313.07 o 
 -20   2   9    35193.47    34877.46    398.63 o 
 -18   2   9   107758.52   106924.99   1049.61 o 
 -16   2   9     8984.87     8775.69    143.08 o 
 -14   2   9    36394.11    37968.11    416.39 o 
 -12   2   9    26333.11    26285.22    362.22 o 
 -10   2   9       38.76       82.18     30.31 o 
  -8   2   9     3231.10     3220.81     77.82 o 
  -6   2   9      173.54      287.30     36.10 o 
  -4   2   9    11361.06    11924.90    178.63 o 
  -2   2   9    10712.65    10857.41    123.34 o 
   0   2   9     3258.15     3128.16     61.90 o 
   2   2   9    53324.32    52227.59    481.97 o 
   4   2   9    47193.39    48741.76    455.73 o 
   6   2   9     8340.55     8295.99    130.68 o 
   8   2   9    61146.20    60685.36    616.95 o 
  10   2   9     8022.27     7913.42    135.02 o 
  12   2   9     5575.03     5717.27    125.46 o 
  14   2   9    27624.76    27006.03    325.74 o 
  16   2   9     1962.01     2066.60     74.35 o 
  18   2   9    10360.74    10225.08    202.05 o 
  20   2   9       13.19       15.17     39.26 o 
  22   2   9    12427.45    12474.44    239.37 o 
  24   2   9     4787.09     4879.16    147.45 o 
  26   2   9      520.66      474.95     88.19 o 
  28   2   9     9417.07     9098.28    246.17 o 
 -41   3   9     2500.13     2242.87    120.81 o 
 -39   3   9    17099.71    17844.44    282.71 o 
 -37   3   9     1630.44     1492.55    114.95 o 
 -35   3   9     2009.78     1953.61    103.45 o 
 -33   3   9     7491.42     7715.59    176.71 o 
 -31   3   9        7.83      118.03     42.60 o 
 -29   3   9     8165.16     7806.74    170.31 o 
 -27   3   9       10.31        7.89     34.14 o 
 -25   3   9    31234.64    30939.50    664.17 o 
 -23   3   9    65632.32    64323.45    755.45 o 
 -21   3   9      886.13      950.49     58.37 o 
 -19   3   9    96507.45    96067.40   1048.40 o 
 -17   3   9    33449.60    33700.26    348.21 o 
 -15   3   9     4103.46     4196.16     90.67 o 
 -13   3   9    38052.06    37876.05    379.39 o 
 -11   3   9    16187.84    16467.25    221.44 o 
  -9   3   9      642.14      612.03     38.79 o 
  -7   3   9     2912.30     2935.90     75.80 o 
  -5   3   9     3325.78     3716.34     83.49 o 
  -3   3   9    13717.29    13442.30    155.55 o 
  -1   3   9     2620.99     2743.64     71.17 o 
   1   3   9    15147.99    15008.35    242.97 o 
   3   3   9    61257.14    60507.82    694.57 o 
   5   3   9    13206.35    13188.81    208.76 o 
   7   3   9    92015.89    90318.63   1002.25 o 
   9   3   9    71899.05    70854.46    812.73 o 
  11   3   9     1650.17     1656.45     67.29 o 
  13   3   9    24501.04    24376.21    305.28 o 
  15   3   9     9120.33     9363.37    172.18 o 
  17   3   9     5338.61     5335.73    128.85 o 
  19   3   9    13080.83    13124.95    221.15 o 
  21   3   9     3536.73     3618.33    115.05 o 
  23   3   9    10008.42     9792.92    194.53 o 
  25   3   9      556.08      513.17     68.13 o 
  27   3   9    10593.25    10561.61    239.01 o 
 -40   4   9    12627.43    13551.65    324.80 o 
 -38   4   9    13448.39    13642.83    320.15 o 
 -36   4   9       68.57       84.86     41.96 o 
 -34   4   9     9786.80     9439.62    186.81 o 
 -32   4   9       76.22       99.22     42.85 o 
 -30   4   9    10563.06    10371.60    209.58 o 
 -28   4   9     1741.84     1754.21    104.67 o 
 -26   4   9    21776.90    21004.61    376.24 o 
 -24   4   9    15965.52    14825.48    285.76 o 
 -22   4   9     8923.86     8609.09    201.10 o 
 -20   4   9    16678.69    16497.71    250.60 o 
 -18   4   9    37521.44    36269.70    454.80 o 
 -16   4   9    12890.26    12865.43    210.96 o 
 -14   4   9     7957.48     7722.96    137.90 o 
 -12   4   9    31487.53    32178.18    414.66 o 
 -10   4   9     5743.83     5494.51    140.31 o 
  -8   4   9    10418.03    10294.22    162.86 o 
  -6   4   9     8430.98     8575.77    183.49 o 
  -4   4   9    18287.15    18568.83    308.62 o 
  -2   4   9    22876.80    21558.35    441.07 o 
   0   4   9    12667.09    12937.89    244.43 o 
   2   4   9    53876.93    52381.95   1128.87 o 
   4   4   9    10508.57    10655.22    342.09 o 
   6   4   9    15798.34    15732.93    245.59 o 
   8   4   9    36347.95    35357.94    414.75 o 
  10   4   9     4941.23     5111.87    122.19 o 
  12   4   9      893.58      894.99     61.99 o 
  14   4   9    13684.50    12957.56    330.43 o 
  16   4   9     5084.15     5011.95    129.02 o 
  18   4   9     2917.99     3002.73    138.75 o 
  20   4   9     2537.11     2552.16    103.44 o 
  22   4   9     2958.31     3049.61    118.45 o 
  24   4   9    10219.47    10462.87    212.16 o 
  26   4   9       27.10       18.89     51.17 o 
 -37   5   9     1060.22     1122.82    132.77 o 
 -35   5   9       36.93       26.47     54.31 o 
 -33   5   9      665.44      734.01    102.11 o 
 -31   5   9      662.97      650.23     67.27 o 
 -29   5   9     5983.89     6135.73    178.12 o 
 -27   5   9      114.59      122.40     49.22 o 
 -25   5   9     3410.46     3420.86    129.31 o 
 -23   5   9     3868.13     3792.06    134.99 o 
 -21   5   9        0.63      -39.84     37.50 o 
 -19   5   9    11446.55    10934.25    238.48 o 
 -17   5   9    15288.63    15115.55    243.38 o 
 -15   5   9      245.08      266.24     65.90 o 
 -13   5   9    19597.46    19333.28    290.52 o 
 -11   5   9     4953.75     5033.29    125.28 o 
  -9   5   9     2906.55     2889.88    126.84 o 
  -7   5   9     3659.57     3776.89    131.46 o 
  -5   5   9      917.81     1069.20    127.62 o 
  -3   5   9     4801.03     4549.37    175.78 o 
  -1   5   9      299.39      243.39     65.17 o 
   1   5   9    12725.90    12149.04    255.89 o 
   3   5   9     4777.85     4402.25    169.14 o 
   5   5   9        0.50      -16.43     38.77 o 
   7   5   9    18585.73    18370.86    353.25 o 
   9   5   9     4671.06     4585.26    118.33 o 
  11   5   9      327.99      328.28     46.59 o 
  13   5   9     5983.97     5999.67    216.83 o 
  15   5   9     3053.28     2910.03    106.12 o 
  17   5   9      767.03      840.02     70.23 o 
  19   5   9      829.11     1041.94     87.08 o 
  21   5   9      753.00      734.22     73.25 o 
  23   5   9     1954.99     2123.53    113.92 o 
 -32   6   9     1423.54     1530.12    144.10 o 
 -30   6   9     3800.54     3973.26    194.40 o 
 -28   6   9      650.10      598.34    121.53 o 
 -26   6   9      421.01      461.77     60.28 o 
 -24   6   9      384.21      385.57     64.68 o 
 -22   6   9      256.16      270.34     59.10 o 
 -20   6   9     6811.10     6984.86    191.96 o 
 -18   6   9     3921.91     3789.28    170.01 o 
 -16   6   9      542.38      377.43     78.50 o 
 -14   6   9      158.25      136.56     64.23 o 
 -12   6   9      682.26      581.40     68.84 o 
 -10   6   9      385.44      431.44     64.01 o 
  -8   6   9      614.51      691.34     74.61 o 
  -6   6   9      107.26      102.53     72.99 o 
  -4   6   9      226.01      178.38     57.49 o 
  -2   6   9     2020.52     1977.78    144.40 o 
   0   6   9      833.53      707.92     75.30 o 
   2   6   9       44.08      114.04     52.24 o 
   4   6   9     1648.25     1552.31    109.43 o 
   6   6   9     1621.79     1666.96    114.78 o 
   8   6   9      779.36      915.06     92.33 o 
  10   6   9      773.57      812.38     91.38 o 
  12   6   9     1758.66     1683.67    124.24 o 
  14   6   9      131.40       27.15     61.54 o 
  16   6   9     2802.90     2886.07    199.17 o 
  18   6   9       21.70       28.97     55.07 o 
 -27   7   9      674.04      597.79    102.29 o 
 -25   7   9      914.17      969.27    118.68 o 
 -23   7   9     6515.71     6840.40    258.77 o 
 -21   7   9      145.64      140.36     55.46 o 
 -19   7   9    10356.53    10090.02    303.35 o 
 -17   7   9     6556.41     6368.61    237.35 o 
 -15   7   9        8.59       22.50     88.94 o 
 -13   7   9     2381.30     2456.71    180.62 o 
 -11   7   9        1.96       11.34     67.62 o 
  -9   7   9     4269.68     3880.35    147.81 o 
  -7   7   9     1645.38     1520.97    109.28 o 
  -5   7   9      687.31      666.11     82.40 o 
  -3   7   9     1235.15     1167.78    103.47 o 
  -1   7   9        4.32       -0.32     41.57 o 
   1   7   9     2060.34     2311.11    206.01 o 
   3   7   9     8526.96     8577.11    232.87 o 
   5   7   9     1044.30     1114.05    103.60 o 
   7   7   9     1758.23     1735.19    126.84 o 
   9   7   9     3721.19     3831.88    167.25 o 
  11   7   9      623.25      472.42    110.71 o 
  13   7   9      748.27      811.87    105.22 o 
 -18   8   9    25034.95    26583.46    609.39 o 
 -16   8   9      401.08      290.98     87.10 o 
 -14   8   9     6400.00     6400.42    207.09 o 
 -12   8   9     3815.28     4045.27    169.07 o 
 -10   8   9        2.92      -11.62     48.29 o 
  -8   8   9     1653.28     1939.37    131.81 o 
  -6   8   9      188.92      288.20     69.43 o 
  -4   8   9     2440.23     2777.68    250.18 o 
  -2   8   9     5517.94     5190.06    191.09 o 
   0   8   9      977.64     1076.12     91.93 o 
   2   8   9    14418.69    15243.64    298.79 o 
   4   8   9     8486.96     8772.78    352.39 o 
 -44   0  10    17455.43    18282.90    726.45 o 
 -42   0  10     1975.72     1984.73    258.29 o 
 -40   0  10    12011.23    12321.10    550.10 o 
 -38   0  10    10034.34    10251.08    484.00 o 
 -36   0  10    18426.78    18228.10    458.60 o 
 -34   0  10    37718.55    37704.62   1275.79 o 
 -32   0  10      600.38      898.40    106.15 o 
 -30   0  10     8218.89     9224.92    541.26 o 
 -28   0  10    34989.31    32572.98    719.60 o 
 -26   0  10     4704.62     4917.39    321.50 o 
 -24   0  10     6156.32     6520.21    216.85 o 
 -22   0  10    20630.71    20172.18    434.93 o 
 -20   0  10     5353.16     5053.44    205.30 o 
 -18   0  10     9954.76     9348.28    253.61 o 
 -16   0  10    30875.76    29933.92    567.12 o 
 -14   0  10    40606.39    40515.92    543.29 o 
 -12   0  10    62407.69    63258.94    807.59 o 
 -10   0  10     1041.59      919.55     98.58 o 
  -8   0  10   158911.22   163412.08   2476.84 o 
  -6   0  10    69062.51    71751.29   1155.39 o 
  -4   0  10    19098.63    18531.14    377.63 o 
  -2   0  10    51374.58    54235.22   2276.38 o 
   0   0  10      435.30      532.72     66.90 o 
   2   0  10    28431.23    29940.37    434.76 o 
   4   0  10     6052.17     6171.53    271.70 o 
   6   0  10     3332.17     3437.53    130.41 o 
   8   0  10    17730.97    18149.53    367.30 o 
  10   0  10     8514.68     8676.25    257.08 o 
  12   0  10    16950.78    16903.88    535.63 o 
  14   0  10    52740.24    52603.27    875.28 o 
  16   0  10      730.45      857.65     74.15 o 
  18   0  10     8678.88     8785.35    253.63 o 
  20   0  10    16488.97    16220.51    382.93 o 
  22   0  10     3355.87     3422.74    161.81 o 
  24   0  10    24350.75    24777.43    819.96 o 
  26   0  10     4370.41     4489.40    317.69 o 
  28   0  10     8408.09     8996.16    465.42 o 
 -43   1  10     1305.00     1499.85    162.72 o 
 -41   1  10     3882.16     3770.67    215.20 o 
 -39   1  10    10606.94    10804.41    281.76 o 
 -37   1  10     3718.32     3731.20    275.96 o 
 -35   1  10     7988.38     7757.81    271.42 o 
 -33   1  10    18722.41    19055.87    325.16 o 
 -31   1  10        9.52       -3.26     36.94 o 
 -29   1  10    31954.80    31485.82    448.55 o 
 -27   1  10    15656.80    15538.33    401.86 o 
 -25   1  10    10184.49     9835.77    148.99 o 
 -23   1  10    26536.15    26844.80    328.65 o 
 -21   1  10      120.66      183.74     30.96 o 
 -19   1  10    10592.16    10585.56    163.62 o 
 -17   1  10    15561.32    15247.04    206.33 o 
 -15   1  10      706.30      648.84     53.74 o 
 -13   1  10    57296.68    57341.80    591.60 o 
 -11   1  10     2493.75     2784.62     73.41 o 
  -9   1  10    22918.63    23341.98    277.73 o 
  -7   1  10    30311.23    30627.92    396.26 o 
  -5   1  10      645.20      585.84     36.31 o 
  -3   1  10    30134.59    30020.63    358.42 o 
  -1   1  10    39377.96    40368.80    419.42 o 
   1   1  10     1742.75     1861.19     54.58 o 
   3   1  10    34116.62    33809.03    373.17 o 
   5   1  10     5526.29     5498.37    105.53 o 
   7   1  10    15331.36    15011.22    202.83 o 
   9   1  10     5882.92     5808.72    139.61 o 
  11   1  10        2.28       54.31     24.61 o 
  13   1  10    48274.07    48701.76    833.23 o 
  15   1  10     1126.86     1135.84     69.88 o 
  17   1  10     7192.95     7310.55    158.12 o 
  19   1  10    21249.93    21846.06    325.48 o 
  21   1  10     2005.44     2402.86    265.00 o 
  23   1  10     5914.76     5726.59    341.45 o 
  25   1  10     8890.10     9377.56    318.96 o 
  27   1  10       61.72      -32.77     66.83 o 
 -42   2  10      100.83      122.27     65.63 o 
 -40   2  10      285.83      159.59     62.48 o 
 -38   2  10     2210.49     2045.17    135.40 o 
 -36   2  10      280.57      252.17     64.73 o 
 -34   2  10     8473.96     8467.13    191.41 o 
 -32   2  10     5613.75     5845.62    151.43 o 
 -30   2  10      928.59     1032.74     65.95 o 
 -28   2  10    18644.96    18016.81    291.98 o 
 -26   2  10        0.54       43.56     27.92 o 
 -24   2  10    14129.78    13794.62    209.59 o 
 -22   2  10    11857.09    11831.44    185.94 o 
 -20   2  10    16059.35    15726.68    221.64 o 
 -18   2  10     1592.55     1769.89     66.73 o 
 -16   2  10       60.59       79.91     27.29 o 
 -14   2  10    18365.98    18156.90    236.89 o 
 -12   2  10      532.67      588.13     38.09 o 
 -10   2  10      215.06      213.30     28.06 o 
  -8   2  10     2340.96     2277.30     88.68 o 
  -6   2  10     1015.28     1108.83     59.13 o 
  -4   2  10      431.34      490.87     39.48 o 
  -2   2  10    10138.38    10279.31    175.96 o 
   0   2  10     7181.87     6866.91    114.43 o 
   2   2  10     1686.62     1682.89     66.28 o 
   4   2  10    12564.02    12600.75    157.07 o 
   6   2  10       12.08      -18.95     26.55 o 
   8   2  10    11419.05    11430.73    171.61 o 
  10   2  10     2440.97     2449.42     75.68 o 
  12   2  10     4237.55     4300.28    112.73 o 
  14   2  10     8101.84     7311.32    168.46 o 
  16   2  10     3667.79     3525.97     97.29 o 
  18   2  10     2757.46     2782.31    106.07 o 
  20   2  10     5140.02     5231.96    147.84 o 
  22   2  10      617.26      600.85     68.24 o 
  24   2  10     2810.31     2555.55    116.99 o 
  26   2  10     2001.24     2070.16    164.05 o 
 -41   3  10       37.41       14.85     49.43 o 
 -39   3  10      380.76      554.62     81.83 o 
 -37   3  10      350.97      384.32     60.40 o 
 -35   3  10     1616.48     1774.91    101.38 o 
 -33   3  10      934.22     1117.57     80.57 o 
 -31   3  10     1194.03     1339.94     84.39 o 
 -29   3  10       34.10      138.79     45.30 o 
 -27   3  10      525.62      620.78     59.47 o 
 -25   3  10     2415.30     2615.72     81.14 o 
 -23   3  10       27.63       17.73     31.41 o 
 -21   3  10     1156.01     1110.50     71.31 o 
 -19   3  10        7.25       45.02     25.23 o 
 -17   3  10       30.43       76.41     65.41 o 
 -15   3  10      798.85      839.30     46.93 o 
 -13   3  10       18.92       27.59     23.03 o 
 -11   3  10       48.73       15.40     22.02 o 
  -9   3  10      541.01      557.66     39.31 o 
  -7   3  10      733.48      820.67     48.56 o 
  -5   3  10     1445.33     1401.44     57.67 o 
  -3   3  10     2431.73     2613.05     80.28 o 
  -1   3  10      203.81      194.27     33.20 o 
   1   3  10       46.32       32.55     43.30 o 
   3   3  10     2338.10     2491.78    167.40 o 
   5   3  10      141.01      177.43     45.72 o 
   7   3  10        6.42       26.81     31.31 o 
   9   3  10      647.66      692.92     61.15 o 
  11   3  10     4750.77     4916.60    127.58 o 
  13   3  10       61.63       38.67     28.30 o 
  15   3  10      107.26       58.31     37.04 o 
  17   3  10      203.79      324.26     54.10 o 
  19   3  10     2224.47     2378.59    145.97 o 
  21   3  10       59.22      -45.84     41.53 o 
  23   3  10      294.33      268.33     58.18 o 
  25   3  10        5.17      -60.79     44.86 o 
 -38   4  10     1949.17     1937.10    114.45 o 
 -36   4  10       15.53      -36.56     71.62 o 
 -34   4  10     4422.55     4560.44    141.86 o 
 -32   4  10     2042.25     2179.49    117.31 o 
 -30   4  10       90.27       61.54     44.40 o 
 -28   4  10     5758.59     5634.22    226.25 o 
 -26   4  10      871.25      894.71     91.92 o 
 -24   4  10    16583.41    15455.30    420.72 o 
 -22   4  10      224.88      179.99     61.45 o 
 -20   4  10     4123.71     3993.45    102.92 o 
 -18   4  10    11526.46    11528.49    182.43 o 
 -16   4  10      159.05      149.24     33.96 o 
 -14   4  10     3267.05     3284.03     90.07 o 
 -12   4  10     3267.62     3328.03     90.40 o 
 -10   4  10      563.63      639.06     49.85 o 
  -8   4  10     3057.87     3162.57     87.70 o 
  -6   4  10     1526.19     1531.53     84.55 o 
  -4   4  10     1417.54     1317.31    130.82 o 
  -2   4  10     6847.12     6715.96    214.35 o 
   0   4  10     3660.86     3564.12    157.38 o 
   2   4  10      390.11      262.51     64.70 o 
   4   4  10     1000.40     1014.71    101.52 o 
   6   4  10       16.73        7.97     73.71 o 
   8   4  10     6126.18     6213.10    221.25 o 
  10   4  10     7047.77     6805.43    188.62 o 
  12   4  10     3936.14     3906.84    122.97 o 
  14   4  10     4094.47     3995.51    135.37 o 
  16   4  10     1325.34     1311.60     90.29 o 
  18   4  10     9032.13     8793.13    202.77 o 
  20   4  10     2582.97     2547.76    124.03 o 
  22   4  10     1539.77     1556.40    106.37 o 
 -35   5  10    11628.26    12061.26    357.22 o 
 -33   5  10    11218.38    10991.22    259.70 o 
 -31   5  10     1661.56     1674.42    111.00 o 
 -29   5  10     8445.13     8429.58    216.57 o 
 -27   5  10     6473.92     6471.40    184.58 o 
 -25   5  10     3950.16     3924.75    142.31 o 
 -23   5  10     4661.63     4567.96    150.90 o 
 -21   5  10     1053.61     1204.26     91.49 o 
 -19   5  10      728.36      706.45    105.15 o 
 -17   5  10    11087.26    10894.12    201.81 o 
 -15   5  10     1706.74     1735.27    169.48 o 
 -13   5  10    46232.14    45575.06    508.12 o 
 -11   5  10     9409.14     9153.85    179.52 o 
  -9   5  10    19923.54    19153.59    342.17 o 
  -7   5  10    28822.63    28353.16    457.44 o 
  -5   5  10        5.36       63.83     52.13 o 
  -3   5  10    14235.84    13586.02    375.56 o 
  -1   5  10     7065.30     6744.95    227.11 o 
   1   5  10     2065.32     2104.56    136.24 o 
   3   5  10     5970.48     5732.29    429.02 o 
   5   5  10      168.62      119.17     74.78 o 
   7   5  10     1735.67     1797.72    146.21 o 
   9   5  10     7690.31     7707.96    258.47 o 
  11   5  10       21.63       42.68     69.86 o 
  13   5  10    14665.68    14241.98    322.12 o 
  15   5  10    13780.13    13589.29    477.61 o 
  17   5  10     2653.29     2692.09    151.18 o 
  19   5  10    13513.43    13945.96    336.15 o 
 -32   6  10     2069.69     2222.73    172.07 o 
 -30   6  10     5522.47     5203.78    372.37 o 
 -28   6  10    18836.29    18325.56    435.01 o 
 -26   6  10     2325.42     2294.30    120.42 o 
 -24   6  10    14439.75    14746.88    307.19 o 
 -22   6  10     3557.19     3668.37    142.38 o 
 -20   6  10     2127.59     2352.19    126.97 o 
 -18   6  10    12003.40    12228.55    331.86 o 
 -16   6  10     1429.26     1437.99    128.77 o 
 -14   6  10    10560.11    10253.17    233.82 o 
 -12   6  10    19974.30    19774.14    359.41 o 
 -10   6  10      389.70      414.25     64.20 o 
  -8   6  10    34383.96    33380.10    531.52 o 
  -6   6  10    18814.09    18905.63    600.08 o 
  -4   6  10     4242.82     4281.50    156.46 o 
  -2   6  10    22139.31    21338.80    531.97 o 
   0   6  10     2815.68     3005.22    163.38 o 
   2   6  10    14386.96    14240.98    378.27 o 
   4   6  10     9883.33     9572.15    301.85 o 
   6   6  10     1781.40     1774.49    120.76 o 
   8   6  10    15361.14    15209.04    358.58 o 
  10   6  10     1308.16     1309.91    112.37 o 
  12   6  10    15254.76    14858.39    343.11 o 
  14   6  10    14114.68    13407.95    328.68 o 
  16   6  10      204.29      168.90     70.90 o 
 -25   7  10     3008.06     2814.10    179.59 o 
 -23   7  10    14557.56    14433.84    717.47 o 
 -21   7  10      122.35      107.14     65.30 o 
 -19   7  10    12047.85    12214.06    346.97 o 
 -17   7  10     6240.36     6560.05    246.17 o 
 -15   7  10     1885.21     1996.08    155.58 o 
 -13   7  10     7610.50     8079.75    277.70 o 
 -11   7  10      219.61      184.09     75.68 o 
  -9   7  10     5770.79     6066.08    196.24 o 
  -7   7  10    12588.27    12787.48    289.99 o 
  -5   7  10     1025.21     1019.26     98.53 o 
  -3   7  10     9108.60     9408.30    249.72 o 
  -1   7  10    15524.11    15725.84    413.26 o 
   1   7  10      528.51      544.30     98.42 o 
   3   7  10    18444.11    18165.59    465.09 o 
   5   7  10     2278.10     2318.47    143.81 o 
   7   7  10     6118.65     6139.89    208.53 o 
   9   7  10     6308.51     6353.76    216.59 o 
 -14   8  10     3844.87     4071.87    170.30 o 
 -12   8  10     4169.05     4160.91    207.73 o 
 -10   8  10      455.21      541.50    104.14 o 
  -8   8  10     5875.08     6180.26    258.17 o 
  -6   8  10      335.21      475.15    159.76 o 
  -4   8  10     3024.22     3010.15    167.45 o 
  -2   8  10     2641.90     2886.66    189.25 o 
 -41   1  11     1554.28     1374.60    123.21 o 
 -39   1  11     7262.99     7530.96    333.72 o 
 -37   1  11      214.23      148.87     59.39 o 
 -35   1  11    11554.92    11710.28    290.13 o 
 -33   1  11     2934.82     3104.07    120.23 o 
 -31   1  11      716.74      697.02     69.38 o 
 -29   1  11     1278.29     1256.85     84.58 o 
 -27   1  11     2070.23     2222.78    102.05 o 
 -25   1  11     4788.98     4610.91    132.65 o 
 -23   1  11       28.20      -14.15     38.08 o 
 -21   1  11     9998.91     9567.44    202.24 o 
 -19   1  11     3369.05     3497.51    110.26 o 
 -17   1  11    12605.67    12678.12    222.09 o 
 -15   1  11      734.14      797.60     47.43 o 
 -13   1  11    16856.88    17129.29    225.69 o 
 -11   1  11     6620.07     6649.81    138.35 o 
  -9   1  11     5630.28     5511.23    114.29 o 
  -7   1  11    29894.86    29298.55    389.93 o 
  -5   1  11     2072.27     2276.00     72.78 o 
  -3   1  11     7016.78     7024.96    143.24 o 
  -1   1  11     2777.71     2940.77     69.31 o 
   1   1  11      321.36      381.94     35.95 o 
   3   1  11     1053.16     1089.99     55.00 o 
   5   1  11     1890.87     1907.36     67.21 o 
   7   1  11      368.80      416.92     40.17 o 
   9   1  11     9276.25     9330.88    174.42 o 
  11   1  11     1070.03     1139.39     69.85 o 
  13   1  11    10244.34    10308.89    237.05 o 
  15   1  11    11784.87    11764.95    212.48 o 
  17   1  11      520.04      536.09     58.34 o 
  19   1  11    13131.37    13726.50    277.01 o 
  21   1  11       91.18        0.45     51.97 o 
  23   1  11     8589.75     8720.01    236.65 o 
  25   1  11     2019.61     2111.07    183.85 o 
 -42   2  11       22.96       66.65     63.24 o 
 -40   2  11     8128.40     7751.03    244.23 o 
 -38   2  11     9157.43     9152.41    260.39 o 
 -36   2  11        3.05      -35.35     48.85 o 
 -34   2  11    17241.09    17138.71    363.29 o 
 -32   2  11    23445.96    23078.63    435.55 o 
 -30   2  11     2652.25     2566.91    110.98 o 
 -28   2  11    32626.90    31661.56    456.76 o 
 -26   2  11       32.54       51.76     51.91 o 
 -24   2  11    13716.43    13777.45    211.98 o 
 -22   2  11    14866.90    14950.66    220.89 o 
 -20   2  11     1532.72     1439.34     66.72 o 
 -18   2  11    15700.84    15625.51    221.28 o 
 -16   2  11      178.35      182.55     32.86 o 
 -14   2  11    17454.07    17228.74    232.55 o 
 -12   2  11    13420.96    13381.64    174.90 o 
 -10   2  11     1174.43     1188.39     53.62 o 
  -8   2  11    28937.12    28955.03    515.66 o 
  -6   2  11    30418.41    30662.05    357.41 o 
  -4   2  11        4.53      -16.08     25.01 o 
  -2   2  11    35705.32    36480.23    408.97 o 
   0   2  11    17475.67    17440.99    255.19 o 
   2   2  11    12208.10    12316.94    198.59 o 
   4   2  11    33559.34    34552.15    597.17 o 
   6   2  11      425.88      335.97     51.45 o 
   8   2  11    24988.05    24545.20    437.09 o 
  10   2  11      128.54      141.98     36.79 o 
  12   2  11    14519.46    14769.04    243.66 o 
  14   2  11     9203.12     9251.67    209.15 o 
  16   2  11      817.01      861.26     81.94 o 
  18   2  11     7791.27     8013.08    216.18 o 
  20   2  11    20797.54    20142.16    387.30 o 
  22   2  11      196.59      147.34     59.83 o 
  24   2  11     6035.55     6079.50    512.17 o 
 -39   3  11    18663.50    18419.66    396.51 o 
 -37   3  11     7946.00     7933.21    237.57 o 
 -35   3  11     8728.65     9137.38    305.08 o 
 -33   3  11    31866.34    31274.54    545.29 o 
 -31   3  11     1879.70     1973.91     98.94 o 
 -29   3  11    25321.17    24050.17    544.82 o 
 -27   3  11    24142.10    23502.45    355.93 o 
 -25   3  11      809.33      793.66     55.96 o 
 -23   3  11    16106.72    15761.44    209.78 o 
 -21   3  11     5115.83     5048.44    114.94 o 
 -19   3  11    42117.10    41845.64    428.73 o 
 -17   3  11    16903.80    17097.05    215.70 o 
 -15   3  11    10686.26    10616.00    155.74 o 
 -13   3  11    27276.91    27833.99    305.48 o 
 -11   3  11     5856.25     6013.72    120.09 o 
  -9   3  11     5458.65     5552.75    105.05 o 
  -7   3  11    52273.15    51961.29    555.83 o 
  -5   3  11     5456.50     5639.71    184.05 o 
  -3   3  11    29703.18    30390.79    684.31 o 
  -1   3  11    36446.06    36169.90    666.69 o 
   1   3  11      109.31       69.57     49.74 o 
   3   3  11    14753.99    13616.65    334.46 o 
   5   3  11     2488.60     2512.29    136.23 o 
   7   3  11    12116.90    12454.02    323.37 o 
   9   3  11    14522.98    14307.96    560.99 o 
  11   3  11      726.19      822.88     63.81 o 
  13   3  11    14818.22    15141.84    309.90 o 
  15   3  11     4525.54     4300.64    276.82 o 
  17   3  11     1487.78     1633.58    127.92 o 
  19   3  11    28823.19    28250.14    439.08 o 
  21   3  11     5671.01     5841.82    168.49 o 
  23   3  11     2416.06     2456.56    124.63 o 
 -38   4  11     9031.41     9203.21    262.17 o 
 -36   4  11     3610.78     3684.22    162.18 o 
 -34   4  11    14205.71    14682.97    279.02 o 
 -32   4  11     5545.92     5574.09    157.65 o 
 -30   4  11     1063.44     1103.99     82.32 o 
 -28   4  11    13415.58    13120.20    258.20 o 
 -26   4  11     1921.44     1846.09     95.18 o 
 -24   4  11      645.93      773.22     79.00 o 
 -22   4  11    14851.98    14312.87    217.22 o 
 -20   4  11       98.11      166.29     35.60 o 
 -18   4  11    19265.35    18641.41    279.40 o 
 -16   4  11     6037.94     5713.58    140.51 o 
 -14   4  11    30892.43    30400.59    409.40 o 
 -12   4  11    36178.89    36104.36    418.53 o 
 -10   4  11      143.65      143.02     48.14 o 
  -8   4  11    54892.73    55743.32    575.18 o 
  -6   4  11    12183.32    11267.51    294.83 o 
  -4   4  11     5254.10     5031.61    265.61 o 
  -2   4  11    13965.42    13689.18    360.03 o 
   0   4  11     1709.22     1740.59    130.50 o 
   2   4  11      730.64      697.95     89.01 o 
   4   4  11     2492.57     2190.23    138.33 o 
   6   4  11       18.96       64.55     55.77 o 
   8   4  11     8194.83     7881.44    428.11 o 
  10   4  11     4267.88     4328.35    195.28 o 
  12   4  11     2543.79     2365.19    157.49 o 
  14   4  11    25831.26    25143.58    564.78 o 
  16   4  11     2884.03     3013.83    404.96 o 
  18   4  11    15739.41    17071.07    451.74 o 
  20   4  11    22832.23    23224.93    559.86 o 
 -35   5  11     2801.61     2821.45    158.27 o 
 -33   5  11     7678.18     7743.99    215.84 o 
 -31   5  11     1136.11      969.00     89.89 o 
 -29   5  11     4272.90     4371.28    156.36 o 
 -27   5  11     4554.21     4747.22    161.18 o 
 -25   5  11      342.22      432.60     66.35 o 
 -23   5  11      192.08      393.72    120.31 o 
 -21   5  11       99.02       76.01     41.00 o 
 -19   5  11     2738.39     2733.36    106.53 o 
 -17   5  11      413.27      520.83     50.43 o 
 -15   5  11      536.30      515.56     50.93 o 
 -13   5  11    11190.54    11340.21    190.18 o 
 -11   5  11     4348.73     4113.46    141.13 o 
  -9   5  11      893.13      893.70     82.59 o 
  -7   5  11    16801.93    16491.69    318.39 o 
  -5   5  11     6123.40     6131.19    218.05 o 
  -3   5  11      362.36      344.93     90.46 o 
  -1   5  11     4770.09     4670.68    192.40 o 
   1   5  11        1.02       50.01     61.07 o 
   3   5  11     6720.58     6377.56    479.89 o 
   5   5  11     1467.50     1515.87    135.30 o 
   7   5  11     5764.68     5452.79    349.67 o 
   9   5  11     4666.99     4657.78    213.30 o 
  11   5  11      888.05      751.06    111.78 o 
  13   5  11    11651.26    12343.32    372.44 o 
  15   5  11     1880.79     1843.76    166.74 o 
  17   5  11      286.90      400.78    106.76 o 
 -30   6  11      227.51      201.64     93.81 o 
 -28   6  11      261.78      261.38     61.70 o 
 -26   6  11      484.70      440.40    119.38 o 
 -24   6  11      592.43      738.47     82.07 o 
 -22   6  11       84.51      126.06     51.95 o 
 -20   6  11     2754.98     2850.48    113.20 o 
 -18   6  11      490.14      381.52    144.19 o 
 -16   6  11       30.21      142.67    115.75 o 
 -14   6  11      163.48      191.81     54.63 o 
 -12   6  11      784.06      882.09     84.13 o 
 -10   6  11     1077.13     1313.29    100.57 o 
  -8   6  11      275.40      333.95     64.64 o 
  -6   6  11      926.09      840.81     86.66 o 
  -4   6  11      806.21      913.49     92.79 o 
  -2   6  11     1815.20     1719.73    142.07 o 
   0   6  11     1681.96     2322.62    588.02 o 
   2   6  11       51.85      -29.24     83.15 o 
   4   6  11      119.23      115.75     68.18 o 
   6   6  11      919.95     1017.60    297.74 o 
   8   6  11      304.45      286.51     86.65 o 
  10   6  11     1079.29     1025.35    130.92 o 
  12   6  11     1703.38     1577.05    162.13 o 
 -23   7  11     3984.81     4153.85    219.46 o 
 -21   7  11      344.29      360.13     85.72 o 
 -19   7  11     1207.34     1068.04    164.63 o 
 -17   7  11     1005.92      840.76    214.28 o 
 -15   7  11     1128.27     1353.29    134.64 o 
 -13   7  11      158.94      182.61     75.84 o 
 -11   7  11      421.03      323.54    143.62 o 
  -9   7  11       18.25        7.39     51.01 o 
  -7   7  11     2933.58     3342.87    148.27 o 
  -5   7  11     2528.30     2566.02    141.96 o 
  -3   7  11     3343.87     3627.55    261.00 o 
  -1   7  11    12423.20    12332.12    366.07 o 
   1   7  11        0.29      -12.19     69.00 o 
   3   7  11     6811.37     6742.63    274.13 o 
   5   7  11     2069.86     2237.60    184.53 o 
 -42   0  12    15224.84    16133.38    683.81 o 
 -40   0  12      491.65      566.04    107.13 o 
 -38   0  12     6284.89     6311.75    261.11 o 
 -36   0  12       32.03      120.46     69.14 o 
 -34   0  12    10502.59    10188.67    395.51 o 
 -32   0  12      877.75      846.00    107.64 o 
 -30   0  12    10543.45    10269.24    312.08 o 
 -28   0  12    17919.32    17694.40    431.33 o 
 -26   0  12      510.93      319.12    101.73 o 
 -24   0  12    28747.81    27920.83    578.05 o 
 -22   0  12    73127.33    70051.09   1193.56 o 
 -20   0  12       46.07       55.15     57.05 o 
 -18   0  12    31328.08    31078.26    608.20 o 
 -16   0  12    43685.18    43894.30    793.56 o 
 -14   0  12     2484.91     2525.42    158.54 o 
 -12   0  12    39879.47    39889.90    939.67 o 
 -10   0  12     2001.10     1742.36    123.66 o 
  -8   0  12     1911.47     2142.13    255.71 o 
  -6   0  12       41.91       -3.25     45.66 o 
  -4   0  12    10044.45    10478.34    401.61 o 
  -2   0  12    32049.05    32551.25    603.87 o 
   0   0  12     3203.80     2916.89    106.58 o 
   2   0  12    21849.28    21586.47    433.54 o 
   4   0  12    53625.45    54385.89    909.20 o 
   6   0  12     9321.84     9516.22    252.10 o 
   8   0  12    22522.63    22372.53    455.21 o 
  10   0  12    63271.07    62211.07   1249.44 o 
  12   0  12     6084.10     3885.39    231.49 o 
  14   0  12    32538.26    32154.26    619.10 o 
  16   0  12      829.66      897.73    109.35 o 
  18   0  12     6872.90     7072.65    238.78 o 
  20   0  12     1395.54     1561.15    132.53 o 
  22   0  12    14658.94    14885.77    595.48 o 
 -41   1  12     2768.89     3122.04    220.83 o 
 -39   1  12     4064.27     4347.60    180.15 o 
 -37   1  12     7170.72     7479.17    334.31 o 
 -35   1  12      382.24      426.26     92.50 o 
 -33   1  12     2873.29     2896.99    122.30 o 
 -31   1  12      494.06      514.75     68.14 o 
 -29   1  12    22083.85    22072.84    358.77 o 
 -27   1  12    11128.11    10212.00    215.66 o 
 -25   1  12    13426.70    12605.57    240.13 o 
 -23   1  12    61946.21    60187.05    744.09 o 
 -21   1  12    13941.01    13830.16    285.18 o 
 -19   1  12    14980.68    14384.39    250.29 o 
 -17   1  12    17515.52    17260.85    280.53 o 
 -15   1  12    42218.94    41357.02    533.72 o 
 -13   1  12     8276.83     7999.47    168.96 o 
 -11   1  12     4744.88     5001.90    128.86 o 
  -9   1  12     1383.18     1270.68     74.77 o 
  -7   1  12    17826.75    17881.94    243.16 o 
  -5   1  12      582.57      522.24     49.88 o 
  -3   1  12    19874.18    20595.29    300.13 o 
  -1   1  12    19538.41    19288.47    253.85 o 
   1   1  12     2791.94     3085.47     95.83 o 
   3   1  12    57565.83    57749.19    676.34 o 
   5   1  12    33790.41    33976.79    436.45 o 
   7   1  12     3412.60     3347.81    101.26 o 
   9   1  12    24097.84    24373.80    344.81 o 
  11   1  12     5605.48     5406.78    165.75 o 
  13   1  12     3021.11     2836.48     99.38 o 
  15   1  12     3562.75     3572.08    157.30 o 
  17   1  12      395.05      376.80    136.27 o 
  19   1  12     2200.47     2376.25    151.55 o 
  21   1  12      800.49      936.16    111.18 o 
  23   1  12     5568.11     5807.33    195.15 o 
 -40   2  12        6.30       -6.21     74.28 o 
 -38   2  12     3277.68     3482.29    169.18 o 
 -36   2  12     2667.08     2836.49    154.67 o 
 -34   2  12     1188.62     1321.01    113.87 o 
 -32   2  12      938.62      993.66     99.68 o 
 -30   2  12     3685.07     3961.52    135.08 o 
 -28   2  12     8627.77     8693.00    199.89 o 
 -26   2  12      199.89      230.32     50.56 o 
 -24   2  12    11763.13    11632.69    230.28 o 
 -22   2  12    20065.21    19471.38    328.05 o 
 -20   2  12      131.18       69.33     39.89 o 
 -18   2  12     6174.22     6101.27    150.19 o 
 -16   2  12    18209.52    17892.49    287.49 o 
 -14   2  12      733.94      762.84     46.70 o 
 -12   2  12     6703.28     6541.60    114.65 o 
 -10   2  12     1561.31     1460.56     60.31 o 
  -8   2  12     1213.60      962.81     61.59 o 
  -6   2  12     2320.71     2451.84    123.31 o 
  -4   2  12     6677.70     6793.23    130.66 o 
  -2   2  12    27407.32    28099.47    573.07 o 
   0   2  12      944.77      973.34     67.40 o 
   2   2  12    19827.60    19150.82    417.20 o 
   4   2  12    15541.98    14953.61    379.22 o 
   6   2  12      138.88      116.61     47.95 o 
   8   2  12     5550.59     5500.35    155.63 o 
  10   2  12     2087.34     2056.68    125.94 o 
  12   2  12      906.37      834.36     82.65 o 
  14   2  12      147.47      138.05     45.99 o 
  16   2  12      457.19      350.75     81.72 o 
  18   2  12       64.24       92.97     52.46 o 
  20   2  12     2036.03     2139.85    132.76 o 
  22   2  12       52.87       68.49     68.42 o 
 -39   3  12        4.15       78.83     59.36 o 
 -37   3  12        6.53      122.99     62.82 o 
 -35   3  12       42.26      156.59     62.88 o 
 -33   3  12     1745.96     1810.16    129.38 o 
 -31   3  12      407.30      564.74    103.66 o 
 -29   3  12        9.79       17.05     49.63 o 
 -27   3  12       84.72      123.64     55.53 o 
 -25   3  12     1752.29     1658.30     79.27 o 
 -23   3  12       49.41       -7.55     26.08 o 
 -21   3  12     3295.61     3134.49     83.88 o 
 -19   3  12     1489.27     1558.85     67.10 o 
 -17   3  12     1130.07     1145.06     75.27 o 
 -15   3  12      683.90      811.51     50.08 o 
 -13   3  12     2478.01     2507.91     73.35 o 
 -11   3  12     2895.72     2776.10     83.91 o 
  -9   3  12        1.67      -33.96     24.73 o 
  -7   3  12      111.15       36.50     29.76 o 
  -5   3  12     1278.21     1116.89     64.96 o 
  -3   3  12      128.92      212.83     59.79 o 
  -1   3  12      216.05      156.15     59.30 o 
   1   3  12      165.80      190.96     60.83 o 
   3   3  12      178.77       65.52     50.57 o 
   5   3  12       18.52       47.10     50.60 o 
   7   3  12     1157.63     1312.20    120.68 o 
   9   3  12       44.09       75.70     42.52 o 
  11   3  12     1280.99     1279.75     90.84 o 
  13   3  12       93.70      131.33    103.71 o 
  15   3  12      524.28      457.28     90.09 o 
  17   3  12       60.18       16.30     63.27 o 
  19   3  12      198.77      200.01    211.24 o 
 -36   4  12     2044.83     1906.90    138.15 o 
 -34   4  12      505.84      519.13    140.98 o 
 -32   4  12       36.52      170.19     62.20 o 
 -30   4  12     4207.77     4336.97    170.32 o 
 -28   4  12     4889.69     5001.48    146.98 o 
 -26   4  12     1087.36     1156.58    115.05 o 
 -24   4  12     5429.84     5483.85    162.37 o 
 -22   4  12     5850.91     5811.01    129.66 o 
 -20   4  12       62.22       37.06     32.74 o 
 -18   4  12     8923.61     8963.14    164.04 o 
 -16   4  12    10863.45    10532.89    180.02 o 
 -14   4  12      589.75      712.10     62.52 o 
 -12   4  12     5716.63     5582.45    112.67 o 
 -10   4  12      569.48      577.36     45.92 o 
  -8   4  12     5906.61     5985.83    193.85 o 
  -6   4  12     1350.22     1321.97    116.13 o 
  -4   4  12     2573.88     2685.25    143.37 o 
  -2   4  12    16126.32    15686.62    382.51 o 
   0   4  12      330.20      270.21     70.01 o 
   2   4  12     7637.75     7370.01    459.17 o 
   4   4  12     4671.04     4576.13    193.80 o 
   6   4  12       23.10      -34.47     48.86 o 
   8   4  12     1181.32     1053.89    115.50 o 
  10   4  12     1609.95     1444.02    190.22 o 
  12   4  12       69.48       -5.26     94.27 o 
  14   4  12     1921.87     2078.11    169.89 o 
  16   4  12     1590.12     1614.33    172.55 o 
  18   4  12     1474.67     1390.93    151.48 o 
 -33   5  12     2417.13     2266.53    146.61 o 
 -31   5  12        6.32      -10.30     40.22 o 
 -29   5  12     4368.01     4413.33    144.43 o 
 -27   5  12     9459.19     9431.75    211.87 o 
 -25   5  12     1004.89     1118.68     84.77 o 
 -23   5  12    34469.94    34179.09    484.82 o 
 -21   5  12     9780.56    10077.30    214.12 o 
 -19   5  12     4619.45     4731.57    140.36 o 
 -17   5  12    29206.11    29394.74    414.90 o 
 -15   5  12     4685.82     4623.05    117.33 o 
 -13   5  12    10999.38    10788.80    212.99 o 
 -11   5  12    15010.33    14802.79    418.01 o 
  -9   5  12     8021.39     8137.97    230.28 o 
  -7   5  12     4006.20     3948.05    145.71 o 
  -5   5  12     1392.42     1258.56    119.47 o 
  -3   5  12     7964.22     7597.10    254.90 o 
  -1   5  12     3215.90     3120.94    163.60 o 
   1   5  12     1175.43     1227.58    123.81 o 
   3   5  12    15084.41    14812.58    393.48 o 
   5   5  12    18500.42    18155.06    452.85 o 
   7   5  12     1149.65     1141.45    126.28 o 
   9   5  12    25052.86    24427.57    566.99 o 
  11   5  12     9985.16     9954.17    330.28 o 
  13   5  12     2417.48     2509.13    192.68 o 
  15   5  12     6137.44     6258.27    268.21 o 
 -28   6  12    14181.03    14118.35    507.04 o 
 -26   6  12       30.85      -16.21     46.54 o 
 -24   6  12    24299.15    24912.94    396.91 o 
 -22   6  12    21477.04    21938.91    360.95 o 
 -20   6  12       13.67       17.96     41.10 o 
 -18   6  12    16262.58    15955.34    406.49 o 
 -16   6  12    14602.61    14962.28    392.93 o 
 -14   6  12      108.56       38.65     57.14 o 
 -12   6  12     7048.79     6996.99    235.87 o 
 -10   6  12     1218.50     1281.64    101.76 o 
  -8   6  12     2147.39     2102.52    128.29 o 
  -6   6  12     1252.60     1380.46    110.69 o 
  -4   6  12      490.49      532.77     79.33 o 
  -2   6  12    22375.92    22284.73    518.02 o 
   0   6  12     2784.50     3146.70    295.30 o 
   2   6  12    15769.07    14906.12    408.77 o 
   4   6  12    37749.96    37326.67   1115.57 o 
   6   6  12     2783.75     3337.63    192.89 o 
   8   6  12    15592.70    15448.92    436.36 o 
  10   6  12    16001.61    15414.48    580.71 o 
 -19   7  12     2415.60     2230.65    221.59 o 
 -17   7  12     9985.03     9915.67    319.88 o 
 -15   7  12     5792.78     6067.84    249.06 o 
 -13   7  12      152.50      137.04     76.88 o 
 -11   7  12     5600.71     5708.06    619.85 o 
  -9   7  12       49.35       64.80     56.65 o 
  -7   7  12     2243.48     2192.74    139.53 o 
  -5   7  12       27.77      -17.52     58.31 o 
  -3   7  12    17336.65    17610.19    677.27 o 
  -1   7  12    18483.11    18658.49    634.47 o 
   1   7  12     2947.68     3308.74    191.15 o 
 -39   1  13     3447.46     3660.31    369.67 o 
 -37   1  13     1835.47     1845.77    117.13 o 
 -35   1  13      208.17      252.06     57.44 o 
 -33   1  13    10999.86    10719.45    239.08 o 
 -31   1  13    12215.25    12360.92    375.23 o 
 -29   1  13      525.95      574.97     65.96 o 
 -27   1  13    11427.14    11095.04    230.38 o 
 -25   1  13      472.05      405.75     58.09 o 
 -23   1  13     5696.19     5557.80    162.32 o 
 -21   1  13     1269.25     1247.48     84.31 o 
 -19   1  13    11211.87    10792.58    214.80 o 
 -17   1  13     8076.98     8083.33    178.52 o 
 -15   1  13    12536.77    11998.10    223.79 o 
 -13   1  13    30408.86    30788.35    428.16 o 
 -11   1  13      849.61      850.91     67.90 o 
  -9   1  13      288.24      200.68     44.34 o 
  -7   1  13      484.10      556.02     48.34 o 
  -5   1  13     5282.70     5239.58    151.17 o 
  -3   1  13     2050.45     2107.28     86.36 o 
  -1   1  13     3817.94     4119.92    103.07 o 
   1   1  13     4454.41     5087.65    296.64 o 
   3   1  13      977.30     1058.58     68.89 o 
   5   1  13     3507.63     3577.43    125.17 o 
   7   1  13     1461.09     1419.32    115.46 o 
   9   1  13    10394.96    10128.38    225.84 o 
  11   1  13     1088.46     1004.95     81.96 o 
  13   1  13    10232.44    10330.13    234.12 o 
  15   1  13     8460.66     8348.01    248.03 o 
  17   1  13      146.26      177.08     94.42 o 
  19   1  13     4153.79     4056.88    257.38 o 
 -38   2  13    18655.96    18377.49    405.85 o 
 -36   2  13      256.90      280.95     73.11 o 
 -34   2  13    20951.66    21318.04    432.83 o 
 -32   2  13    21745.13    21379.71    367.47 o 
 -30   2  13      716.02      684.25     74.56 o 
 -28   2  13     9746.13     9811.67    230.11 o 
 -26   2  13     4523.95     4653.12    144.13 o 
 -24   2  13     1263.55     1255.71     99.18 o 
 -22   2  13     3129.12     2860.13    110.81 o 
 -20   2  13       36.64       59.48     39.45 o 
 -18   2  13    11895.39    11670.04    225.18 o 
 -16   2  13     6399.56     6302.73    156.89 o 
 -14   2  13    10790.05    11124.73    186.88 o 
 -12   2  13    34082.36    33683.55    403.56 o 
 -10   2  13    11312.82    11315.45    186.75 o 
  -8   2  13    19472.38    19568.83    300.53 o 
  -6   2  13    67116.94    66758.23    733.64 o 
  -4   2  13     1258.78     1267.60     68.07 o 
  -2   2  13    14545.15    14400.92    285.94 o 
   0   2  13     5443.90     5493.23    198.79 o 
   2   2  13      104.70       73.24     52.24 o 
   4   2  13     2201.25     2173.29    104.98 o 
   6   2  13     1043.85     1029.73     81.49 o 
   8   2  13    11198.33    10944.06    370.66 o 
  10   2  13     5600.45     5490.25    189.60 o 
  12   2  13     3812.72     3707.93    251.82 o 
  14   2  13    18466.54    18897.65    482.22 o 
  16   2  13     6373.06     6019.84    234.69 o 
  18   2  13     1130.80     1201.33    131.50 o 
 -37   3  13    14707.66    14624.21    440.83 o 
 -35   3  13     2216.20     2125.63    145.95 o 
 -33   3  13    26580.92    26117.50    495.54 o 
 -31   3  13     9443.96     9533.06    262.41 o 
 -29   3  13     4793.05     4412.03    173.45 o 
 -27   3  13    12729.69    12646.41    256.04 o 
 -25   3  13     1896.95     2011.06     87.98 o 
 -23   3  13      235.06      209.61     41.47 o 
 -21   3  13     1996.65     1935.33     83.95 o 
 -19   3  13     3212.91     3199.89     98.98 o 
 -17   3  13    25599.89    24733.64    326.76 o 
 -15   3  13      748.80      876.67     61.29 o 
 -13   3  13    48404.18    48241.31    487.22 o 
 -11   3  13    31665.48    31730.07    382.41 o 
  -9   3  13      228.15      191.26     42.03 o 
  -7   3  13    72129.36    72520.10   1422.02 o 
  -5   3  13    37327.04    35175.02    670.04 o 
  -3   3  13     3872.49     3743.56    239.56 o 
  -1   3  13    27017.62    25496.24    533.10 o 
   1   3  13       94.75       85.64     55.05 o 
   3   3  13     9113.07     9024.40    276.35 o 
   5   3  13      465.85      458.74     82.14 o 
   7   3  13     8466.04     8694.14    241.69 o 
   9   3  13     5003.43     5381.16    217.15 o 
  11   3  13        6.18      137.13     92.14 o 
  13   3  13    17763.49    17817.10    447.69 o 
  15   3  13    27576.31    26923.58    676.50 o 
  17   3  13     1994.78     2153.82    203.93 o 
 -34   4  13     9326.51     9461.81    270.43 o 
 -32   4  13    19726.47    19542.31    410.83 o 
 -30   4  13     3959.91     4215.37    173.42 o 
 -28   4  13    10533.30    10022.19    267.29 o 
 -26   4  13    18091.88    18283.22    416.47 o 
 -24   4  13      102.45       44.97     52.82 o 
 -22   4  13     8941.39     9014.28    196.64 o 
 -20   4  13      838.44      947.19     63.86 o 
 -18   4  13    22969.03    23132.32    311.01 o 
 -16   4  13     1567.12     1573.37     71.22 o 
 -14   4  13    25132.63    24961.94    297.17 o 
 -12   4  13    26514.97    26585.25    310.81 o 
 -10   4  13     3021.43     3441.30    223.38 o 
  -8   4  13     8122.50     8191.69    248.25 o 
  -6   4  13    34714.38    33111.16    651.29 o 
  -4   4  13     5081.05     4939.54    358.05 o 
  -2   4  13     2558.35     2472.68    152.62 o 
   0   4  13    10003.28    10065.58    303.24 o 
   2   4  13      898.93      903.23    171.49 o 
   4   4  13     7319.89     7148.94    254.04 o 
   6   4  13        3.67       60.04     59.59 o 
   8   4  13    16393.24    16236.23    423.54 o 
  10   4  13    10410.61    10110.89    325.95 o 
  12   4  13     6574.09     7018.10    382.42 o 
  14   4  13    30072.71    30250.22    668.22 o 
 -31   5  13     8049.86     8131.32    247.58 o 
 -29   5  13      875.66      768.38     97.35 o 
 -27   5  13     3907.69     4069.16    168.56 o 
 -25   5  13      174.29      157.25     63.99 o 
 -23   5  13      683.48      724.22     80.73 o 
 -21   5  13       54.81       85.65     45.06 o 
 -19   5  13     4020.04     3973.66    113.45 o 
 -17   5  13     1411.41     1425.46     98.33 o 
 -15   5  13      284.24      278.15     51.70 o 
 -13   5  13    14651.35    14676.53    452.52 o 
 -11   5  13     4515.87     4709.13    159.94 o 
  -9   5  13        1.27       20.07     45.81 o 
  -7   5  13    12761.75    12882.66    557.31 o 
  -5   5  13     2686.73     2663.64    156.30 o 
  -3   5  13      350.78      294.33     76.13 o 
  -1   5  13      874.59      904.73    111.32 o 
   1   5  13     1019.42     1157.13    178.80 o 
   3   5  13      249.98      401.38     87.75 o 
   5   5  13     1652.36     1540.66    146.35 o 
   7   5  13     2439.05     2587.45    190.48 o 
   9   5  13     4359.09     4417.64    221.22 o 
  11   5  13      204.06      208.99     89.87 o 
 -24   6  13       21.33       -3.16     48.50 o 
 -22   6  13      101.10      170.19     76.77 o 
 -20   6  13      264.72      232.67     76.61 o 
 -18   6  13     2229.50     2418.36    173.25 o 
 -16   6  13      432.06      563.86     97.83 o 
 -14   6  13       38.50       66.38     51.85 o 
 -12   6  13      878.13      981.61     91.09 o 
 -10   6  13      495.65      566.02     77.17 o 
  -8   6  13      344.91      338.57     67.50 o 
  -6   6  13     1003.57      916.44    134.78 o 
  -4   6  13      790.38      801.89     94.81 o 
  -2   6  13     1280.64     1391.23    141.61 o 
   0   6  13      122.75       43.93     70.64 o 
   2   6  13       62.08      -31.84     63.25 o 
   4   6  13      642.28      558.32    105.93 o 
 -38   0  14     5427.89     5330.94    250.19 o 
 -36   0  14    10482.67    10569.28    351.42 o 
 -34   0  14     4354.89     4673.97    223.37 o 
 -32   0  14    21519.14    20819.40    514.84 o 
 -30   0  14     1207.78     1167.30    158.69 o 
 -28   0  14    33864.61    32773.11    686.49 o 
 -26   0  14    16322.41    16235.33    446.38 o 
 -24   0  14    15094.26    14755.31    388.10 o 
 -22   0  14    64976.45    61877.38   1095.71 o 
 -20   0  14     2155.06     2313.34    149.52 o 
 -18   0  14    29883.86    30107.65    615.34 o 
 -16   0  14    12086.10    12128.34    329.20 o 
 -14   0  14     1689.82     1501.06    194.64 o 
 -12   0  14    29796.30    29445.19    593.80 o 
 -10   0  14     1337.34     1427.91    120.17 o 
  -8   0  14     1202.90     1368.21    160.98 o 
  -6   0  14     3055.90     3396.36    211.39 o 
  -4   0  14      232.55      214.29     50.55 o 
  -2   0  14     8260.93     9065.55    221.40 o 
   0   0  14    40829.85    40341.63    730.54 o 
   2   0  14     1566.09     1634.50    122.83 o 
   4   0  14    55247.17    56266.50    962.30 o 
   6   0  14    13315.33    13208.62    330.32 o 
   8   0  14    12845.12    12406.99    442.27 o 
  10   0  14    26306.12    27156.91    761.79 o 
  12   0  14       89.87       66.10     69.45 o 
  14   0  14     5887.58     6025.77    299.42 o 
  16   0  14      432.63      464.81    109.65 o 
 -39   1  14     3396.65     3359.67    147.68 o 
 -37   1  14     6838.93     7137.29    202.89 o 
 -35   1  14      488.32      462.69     69.90 o 
 -33   1  14    12964.32    12923.20    272.23 o 
 -31   1  14      362.56      276.57     56.46 o 
 -29   1  14     9907.96     9457.17    218.37 o 
 -27   1  14    14033.29    13831.26    269.39 o 
 -25   1  14      172.11      201.52     49.30 o 
 -23   1  14    18152.43    17513.16    305.76 o 
 -21   1  14    21461.53    20963.83    341.82 o 
 -19   1  14      497.83      522.33     62.08 o 
 -17   1  14    14344.63    14086.35    256.37 o 
 -15   1  14    14050.85    14047.17    253.57 o 
 -13   1  14     3088.20     3213.21    111.98 o 
 -11   1  14    15117.97    15003.71    261.09 o 
  -9   1  14       63.82       75.10     35.37 o 
  -7   1  14    31625.68    30607.61    435.26 o 
  -5   1  14     3274.68     3403.96     98.79 o 
  -3   1  14     9714.63     9919.19    195.39 o 
  -1   1  14    24600.04    24829.34    403.11 o 
   1   1  14      813.39      811.82     64.65 o 
   3   1  14    11133.80    11165.67    241.89 o 
   5   1  14    12170.37    12270.60    258.41 o 
   7   1  14      277.79      245.53     65.97 o 
   9   1  14    11283.15    11136.36    325.40 o 
  11   1  14     7119.25     6927.55    189.69 o 
  13   1  14     2222.92     2330.32    133.19 o 
  15   1  14     5639.10     5726.27    257.23 o 
  17   1  14      353.00      264.08    100.52 o 
 -38   2  14     5199.42     5382.18    209.83 o 
 -36   2  14      444.37      509.97     86.58 o 
 -34   2  14     2784.24     2979.19    136.29 o 
 -32   2  14       11.22      106.75     47.98 o 
 -30   2  14     2479.30     2571.12    125.91 o 
 -28   2  14     3301.59     3457.49    129.29 o 
 -26   2  14       49.14      117.53     45.30 o 
 -24   2  14      313.66      293.26     71.27 o 
 -22   2  14     2490.59     2436.34    103.53 o 
 -20   2  14     3092.32     2848.24    109.74 o 
 -18   2  14      289.64      275.00     50.52 o 
 -16   2  14    12781.51    12597.40    276.67 o 
 -14   2  14     8382.07     8286.81    161.59 o 
 -12   2  14     9374.92     9362.65    173.11 o 
 -10   2  14     2453.80     2513.93     87.95 o 
  -8   2  14     3996.05     4137.24    122.91 o 
  -6   2  14    14060.92    13793.12    218.46 o 
  -4   2  14     1949.11     1845.18     82.45 o 
  -2   2  14     7288.53     7157.82    236.16 o 
   0   2  14     3625.42     3280.87    160.34 o 
   2   2  14     3797.77     3817.74    174.06 o 
   4   2  14     4408.75     4148.32    208.14 o 
   6   2  14      733.73      671.75     73.51 o 
   8   2  14       29.74       94.60     45.33 o 
  10   2  14     2887.23     3197.42    131.39 o 
  12   2  14      485.71      538.13     68.89 o 
  14   2  14     1022.36     1027.76    201.34 o 
  16   2  14     3838.37     3840.61    261.65 o 
 -35   3  14     1104.03      995.44    118.74 o 
 -33   3  14      135.04      245.21     71.87 o 
 -31   3  14      266.25      220.98     68.73 o 
 -29   3  14      180.12      176.67     61.49 o 
 -27   3  14      514.34      517.08     57.32 o 
 -25   3  14       49.96       65.64     37.10 o 
 -23   3  14     1309.83     1327.15     78.24 o 
 -21   3  14      143.74      163.26     39.76 o 
 -19   3  14     1218.76     1189.07     71.95 o 
 -17   3  14      134.39       84.95     36.54 o 
 -15   3  14      802.86      880.85     71.61 o 
 -13   3  14     1037.73      955.44     64.23 o 
 -11   3  14     3124.02     3012.27     95.72 o 
  -9   3  14      139.66      130.64     37.73 o 
  -7   3  14     2824.29     2975.71    128.35 o 
  -5   3  14      190.75      104.37     57.90 o 
  -3   3  14     3486.61     3397.11    165.87 o 
  -1   3  14        0.70       -4.20     50.77 o 
   1   3  14      670.98      708.86     96.69 o 
   3   3  14     1397.71     1239.27    121.57 o 
   5   3  14     1123.31     1051.89    180.78 o 
   7   3  14        0.39       21.96     42.62 o 
   9   3  14      681.99      765.52     80.69 o 
  11   3  14        3.15      -11.22     60.76 o 
  13   3  14     1755.05     1920.63    163.40 o 
 -32   4  14      426.00      368.83    155.21 o 
 -30   4  14     1669.19     1599.11    129.05 o 
 -28   4  14     3503.21     3828.13    168.18 o 
 -26   4  14      595.25      542.05     81.94 o 
 -24   4  14       55.95       40.44     52.84 o 
 -22   4  14     3908.72     3946.97    132.35 o 
 -20   4  14     4694.81     4679.87    173.00 o 
 -18   4  14       96.85       85.22     38.62 o 
 -16   4  14     4529.98     4402.20    140.52 o 
 -14   4  14      348.45      382.05     64.49 o 
 -12   4  14     2381.23     2123.38    152.14 o 
 -10   4  14     1981.07     2043.47    152.91 o 
  -8   4  14     9524.47     9189.01    228.92 o 
  -6   4  14     2701.17     2965.96    220.22 o 
  -4   4  14      412.36      149.86    115.75 o 
  -2   4  14     4814.12     4785.64    206.83 o 
   0   4  14     3535.66     3337.36    269.41 o 
   2   4  14      225.21      136.73     68.83 o 
   4   4  14     6564.49     6307.77    247.05 o 
   6   4  14     3622.59     3430.18    344.80 o 
   8   4  14      241.78      231.81     79.47 o 
  10   4  14      173.48      178.24     80.10 o 
 -29   5  14     4727.44     5130.29    310.71 o 
 -27   5  14    17982.51    18428.80    397.65 o 
 -25   5  14      829.46      705.82    118.94 o 
 -23   5  14    12842.35    12950.58    312.28 o 
 -21   5  14    10215.48    10275.07    376.61 o 
 -19   5  14     4364.88     4370.17    153.57 o 
 -17   5  14    13185.15    13371.99    298.54 o 
 -15   5  14      765.87      839.14     74.83 o 
 -13   5  14      625.28      694.82     79.49 o 
 -11   5  14     3938.64     3657.09    219.51 o 
  -9   5  14      128.68      146.81     66.34 o 
  -7   5  14     4690.43     4699.84    168.66 o 
  -5   5  14     2227.93     2246.98    153.27 o 
  -3   5  14      169.32       86.38     64.93 o 
  -1   5  14    17665.38    16882.20    437.93 o 
   1   5  14     3557.75     3294.30    185.14 o 
   3   5  14     6829.02     6828.02    269.16 o 
   5   5  14    25517.67    25111.90    718.08 o 
   7   5  14       54.62       77.11    162.65 o 
 -20   6  14     2626.62     2553.78    167.01 o 
 -18   6  14     4142.59     4427.45    207.93 o 
 -16   6  14    11551.39    12159.98    895.81 o 
 -14   6  14      201.68      201.31     92.62 o 
 -12   6  14    12222.18    12421.98    290.82 o 
 -10   6  14     6143.43     6185.05    376.05 o 
  -8   6  14    10074.31    10169.73    428.74 o 
  -6   6  14     5371.14     5459.16    195.26 o 
  -4   6  14      111.26       77.76     63.30 o 
  -2   6  14    16719.56    16534.88    448.01 o 
 -37   1  15     1769.03     1928.49    124.23 o 
 -35   1  15      804.52      765.50     83.74 o 
 -33   1  15     3875.61     3818.56    145.96 o 
 -31   1  15     7523.18     7462.61    199.59 o 
 -29   1  15      285.98      245.53     54.41 o 
 -27   1  15     8970.97     8484.10    207.26 o 
 -25   1  15      287.52      301.70     56.43 o 
 -23   1  15     9958.00     9545.10    254.99 o 
 -21   1  15     6201.34     6157.31    166.95 o 
 -19   1  15      419.22      408.69     57.76 o 
 -17   1  15     4232.29     4099.97    131.18 o 
 -15   1  15     1350.61     1445.34     90.37 o 
 -13   1  15     1866.33     1919.37     99.06 o 
 -11   1  15     3260.42     3170.39     99.97 o 
  -9   1  15     1286.93     1348.10     75.32 o 
  -7   1  15      333.71      322.99     45.38 o 
  -5   1  15     3790.18     3805.57    106.99 o 
  -3   1  15      134.98       24.21     36.26 o 
  -1   1  15    10980.35    11095.54    188.99 o 
   1   1  15     2289.74     2599.65    120.12 o 
   3   1  15     6533.29     6532.55    182.95 o 
   5   1  15    11126.08    11591.18    257.86 o 
   7   1  15      298.33      331.87     60.15 o 
   9   1  15     5119.52     4977.73    163.10 o 
  11   1  15     1356.60     1563.60    126.75 o 
  13   1  15      237.47      264.95     70.76 o 
 -36   2  15      656.46      469.21     86.73 o 
 -34   2  15     2249.90     2189.03    128.29 o 
 -32   2  15     5187.32     5278.29    169.97 o 
 -30   2  15        3.52       35.96     46.71 o 
 -28   2  15    14368.45    14122.21    283.89 o 
 -26   2  15    12997.48    12828.03    264.13 o 
 -24   2  15       34.74      -10.22     39.96 o 
 -22   2  15    22407.09    21393.45    366.87 o 
 -20   2  15     6362.17     6316.14    176.47 o 
 -18   2  15     4423.08     4069.99    116.04 o 
 -16   2  15    19638.28    19394.61    283.88 o 
 -14   2  15      481.12      576.66     55.26 o 
 -12   2  15    11691.43    11478.75    256.18 o 
 -10   2  15     4480.73     4780.23    181.07 o 
  -8   2  15     1690.63     1760.43     95.34 o 
  -6   2  15    20241.15    19937.60    286.39 o 
  -4   2  15      184.47      354.59     76.57 o 
  -2   2  15    20435.40    19550.79    452.24 o 
   0   2  15    11378.87    11240.05    354.55 o 
   2   2  15      510.06      555.10     69.50 o 
   4   2  15     6269.57     6905.51    275.99 o 
   6   2  15     4742.95     4989.35    165.17 o 
   8   2  15     1264.41     1210.26     97.47 o 
  10   2  15    10806.47    10953.36    485.99 o 
  12   2  15     3717.17     3963.79    152.70 o 
 -33   3  15     9966.56    10487.52    293.68 o 
 -31   3  15     2290.99     2203.07    150.48 o 
 -29   3  15     4974.51     5209.32    166.83 o 
 -27   3  15    15401.17    16184.60    266.50 o 
 -25   3  15     1677.86     1738.52     92.53 o 
 -23   3  15    13545.52    13606.26    311.32 o 
 -21   3  15    23163.98    23797.49    335.21 o 
 -19   3  15      529.29      510.49     55.71 o 
 -17   3  15    12994.67    13106.07    352.78 o 
 -15   3  15    13457.39    13122.99    307.71 o 
 -13   3  15     3748.75     3561.99    121.71 o 
 -11   3  15    11530.78    11768.01    204.61 o 
  -9   3  15       18.07       49.29     47.19 o 
  -7   3  15    17873.50    18148.64    436.24 o 
  -5   3  15    10399.09     9582.73    294.63 o 
  -3   3  15     3780.82     3811.18    183.76 o 
  -1   3  15    17592.34    17087.88    425.87 o 
   1   3  15     1994.88     1747.43    178.64 o 
   3   3  15     5500.13     5087.97    226.01 o 
   5   3  15    22222.14    23100.20    912.82 o 
   7   3  15     1217.61     1198.10    101.99 o 
   9   3  15     4007.25     4031.77    421.10 o 
 -30   4  15        1.13       56.71     63.41 o 
 -28   4  15    21370.97    21863.49    811.50 o 
 -26   4  15     7659.90     7693.47    237.82 o 
 -24   4  15      744.22      791.43     95.45 o 
 -22   4  15    18041.39    18350.76    320.16 o 
 -20   4  15     1929.57     1881.71    107.54 o 
 -18   4  15     4467.52     4544.84    126.21 o 
 -16   4  15     8361.88     8226.41    228.94 o 
 -14   4  15        0.22       14.77     48.99 o 
 -12   4  15     3660.02     3723.65    151.40 o 
 -10   4  15     1367.60     1266.51    125.49 o 
  -8   4  15       29.84       97.01     64.46 o 
  -6   4  15    14413.80    14355.61    832.00 o 
  -4   4  15     2136.27     2038.68    201.64 o 
  -2   4  15     9342.32     9220.99    432.67 o 
   0   4  15    16903.99    16367.18    429.51 o 
   2   4  15      379.15      408.40     91.12 o 
   4   4  15    18276.19    17812.67    461.88 o 
   6   4  15     8007.78     8295.46    299.43 o 
 -25   5  15     1195.90     1375.91    122.66 o 
 -23   5  15     3666.46     3744.51    167.85 o 
 -21   5  15     5615.27     6024.86    259.07 o 
 -19   5  15       85.07       -1.76     50.53 o 
 -17   5  15     2882.29     2888.91    142.53 o 
 -15   5  15     1557.74     1428.53    135.40 o 
 -13   5  15      455.53      429.55     86.86 o 
 -11   5  15     2656.54     2581.78    169.84 o 
  -9   5  15      626.34      679.13    145.60 o 
  -7   5  15     4139.06     4318.21    340.08 o 
  -5   5  15     1082.77      873.07    114.96 o 
  -3   5  15     4269.59     3919.49    200.79 o 
  -1   5  15     7026.19     7003.61    271.96 o 
   1   5  15     1111.35     1124.52    132.46 o 
 -34   0  16      679.79      950.59    396.43 o 
 -32   0  16    31283.70    31387.53    702.06 o 
 -30   0  16     5556.67     5376.39    242.14 o 
 -28   0  16     1095.03     1130.49    130.19 o 
 -26   0  16     2208.05     1853.83    271.24 o 
 -24   0  16     1539.82     1431.54    152.91 o 
 -22   0  16     4232.81     3903.80    503.80 o 
 -20   0  16      437.77      426.50     87.90 o 
 -18   0  16     9366.28     9004.67    294.02 o 
 -16   0  16    35134.98    34653.88    702.65 o 
 -14   0  16     2441.00     2116.07    157.63 o 
 -12   0  16    19084.30    19462.81    461.02 o 
 -10   0  16    47074.01    46582.95    868.41 o 
  -8   0  16     1269.39     1246.82    126.81 o 
  -6   0  16    33416.80    32902.73    529.17 o 
  -4   0  16    12634.33    13207.88    281.26 o 
  -2   0  16      442.35      694.34     93.13 o 
   0   0  16    10464.74    10319.31    297.53 o 
   2   0  16     1034.01     1077.77    112.72 o 
   4   0  16    17338.76    17963.99    588.47 o 
   6   0  16      942.17     1024.65    151.08 o 
   8   0  16    10493.46    10875.19    439.22 o 
  10   0  16    17779.66    20122.94    652.44 o 
 -33   1  16     9513.11     9974.52    244.19 o 
 -31   1  16     9408.50     8864.81    225.32 o 
 -29   1  16     1617.62     1770.30    112.85 o 
 -27   1  16     4604.86     4845.57    158.13 o 
 -25   1  16     2673.14     2757.80    122.10 o 
 -23   1  16     2854.62     2783.56    124.14 o 
 -21   1  16     4935.05     4590.67    146.67 o 
 -19   1  16      762.41      855.13    105.21 o 
 -17   1  16    25697.50    25515.29    399.14 o 
 -15   1  16     7416.18     7522.72    185.11 o 
 -13   1  16    15023.76    14566.09    239.31 o 
 -11   1  16    38002.20    37614.19    460.74 o 
  -9   1  16     8769.56     8638.02    172.73 o 
  -7   1  16     4148.27     4178.84    116.57 o 
  -5   1  16    13301.87    13159.08    218.99 o 
  -3   1  16     1118.67     1205.64     82.02 o 
  -1   1  16     1274.90     1435.42    123.23 o 
   1   1  16     4596.90     4434.89    202.38 o 
   3   1  16     2164.17     2219.38    116.55 o 
   5   1  16     2926.47     3097.34    224.77 o 
   7   1  16      512.82      636.38     90.75 o 
   9   1  16    15040.38    15472.02    385.79 o 
 -32   2  16     2975.50     3098.40    231.43 o 
 -30   2  16     1445.13     1323.26    103.01 o 
 -28   2  16       62.72      147.59     57.51 o 
 -26   2  16     3848.11     3855.63    142.40 o 
 -24   2  16       30.76       80.91     47.43 o 
 -22   2  16     5683.75     5600.25    179.07 o 
 -20   2  16       86.84      135.85     43.00 o 
 -18   2  16     6148.74     6084.37    146.51 o 
 -16   2  16    12945.14    12280.15    217.31 o 
 -14   2  16      534.08      607.28     69.01 o 
 -12   2  16     9620.38     9662.47    185.48 o 
 -10   2  16     3881.64     4072.80    116.68 o 
  -8   2  16      508.27      551.04     56.79 o 
  -6   2  16     4630.38     4450.65    161.98 o 
  -4   2  16     1020.03     1017.20    164.63 o 
  -2   2  16      991.69      687.69     97.62 o 
   0   2  16      340.22      316.80     60.33 o 
   2   2  16       53.97        5.01     46.28 o 
   4   2  16     1097.93     1275.99    102.56 o 
   6   2  16      806.08      866.07     88.15 o 
   8   2  16      723.75      962.59     94.73 o 
 -29   3  16       25.22       98.64     69.60 o 
 -27   3  16        9.76      -12.27     38.54 o 
 -25   3  16     1272.55     1364.40     86.75 o 
 -23   3  16      716.85      792.95     69.70 o 
 -21   3  16     1696.26     1875.44     96.54 o 
 -19   3  16      117.86      187.89     45.49 o 
 -17   3  16      672.96      759.02     65.09 o 
 -15   3  16        4.46       14.59     35.43 o 
 -13   3  16      307.30      161.31     74.56 o 
 -11   3  16      354.69      436.42     71.39 o 
  -9   3  16      925.39      809.22     86.73 o 
  -7   3  16      105.63      190.11     73.01 o 
  -5   3  16     1122.00      921.65    112.05 o 
  -3   3  16       34.96      101.21     64.55 o 
  -1   3  16       93.16       64.64     94.27 o 
   1   3  16        0.88       30.76     62.90 o 
   3   3  16     3048.69     3224.35    146.71 o 
   5   3  16      148.03      144.42     58.37 o 
 -26   4  16      389.43      359.59     80.45 o 
 -24   4  16      162.65      165.46     66.88 o 
 -22   4  16     1705.77     1912.75    121.31 o 
 -20   4  16     1700.42     1935.74    106.75 o 
 -18   4  16     1529.11     1480.57    129.72 o 
 -16   4  16     3364.60     3776.45    157.55 o 
 -14   4  16       81.21      126.84     59.47 o 
 -12   4  16     5711.77     5547.50    230.02 o 
 -10   4  16     3042.70     3193.05    183.90 o 
  -8   4  16      777.88      694.51    108.89 o 
  -6   4  16     4117.58     3867.10    196.59 o 
  -4   4  16     2067.89     2363.54    261.65 o 
  -2   4  16       31.00       32.33     65.46 o 
   0   4  16      788.73      965.02    123.24 o 
 -17   5  16     9117.23     9109.14    253.44 o 
 -15   5  16     6385.23     6667.23    259.95 o 
 -13   5  16     1743.11     1757.15    153.90 o 
 -11   5  16    16533.69    16553.89    442.48 o 
  -9   5  16    10271.77    10025.36    348.30 o 
 -31   1  17     1546.52     1563.71    112.41 o 
 -29   1  17     2041.15     2180.89    127.67 o 
 -27   1  17     6285.45     6155.19    182.82 o 
 -25   1  17      441.47      398.26     65.73 o 
 -23   1  17      293.48      245.91     55.99 o 
 -21   1  17     2379.98     2503.10    126.57 o 
 -19   1  17     1137.43     1138.55     89.19 o 
 -17   1  17        4.74       10.16     43.06 o 
 -15   1  17     4294.58     4277.68    124.78 o 
 -13   1  17     2960.78     2900.75    102.57 o 
 -11   1  17     1244.64     1255.10     78.95 o 
  -9   1  17     1175.28     1277.24     79.45 o 
  -7   1  17     5511.94     5524.22    137.97 o 
  -5   1  17     6930.60     7098.14    200.74 o 
  -3   1  17      899.01      865.30     87.61 o 
  -1   1  17    12729.16    13050.81    480.78 o 
   1   1  17     2690.06     2713.65    130.66 o 
   3   1  17     1452.85     1439.29    121.50 o 
   5   1  17     2319.42     2781.88    159.26 o 
 -28   2  17    10812.72    10730.19    252.48 o 
 -26   2  17    29304.91    28990.61    463.84 o 
 -24   2  17     3133.92     3118.39    114.92 o 
 -22   2  17    17950.49    17749.84    327.62 o 
 -20   2  17    19342.79    18946.13    296.66 o 
 -18   2  17        9.14       27.43     38.04 o 
 -16   2  17     4928.33     4903.90    196.06 o 
 -14   2  17      189.76      160.73     44.16 o 
 -12   2  17     2746.86     2632.59    102.95 o 
 -10   2  17     2205.70     2267.21    207.94 o 
  -8   2  17     3788.29     3891.99    156.89 o 
  -6   2  17    10479.79    10431.89    503.34 o 
  -4   2  17     1754.41     1548.04    141.57 o 
  -2   2  17     5224.10     5424.15    181.18 o 
   0   2  17    20920.07    21633.07    537.38 o 
   2   2  17     3819.41     4013.04    159.03 o 
 -25   3  17    14153.28    14588.67    259.19 o 
 -23   3  17     3584.93     3554.69    122.99 o 
 -21   3  17    41584.44    42361.54    527.77 o 
 -19   3  17     5623.84     5942.13    152.45 o 
 -17   3  17     3081.94     3028.51    112.03 o 
 -15   3  17     3538.14     3695.77    158.25 o 
 -13   3  17      325.50      279.54    122.61 o 
 -11   3  17     2390.21     2269.47    140.32 o 
  -9   3  17        8.26      -40.35     76.00 o 
  -7   3  17    13146.99    13395.22    380.62 o 
  -5   3  17    12366.29    11781.41    355.17 o 
  -3   3  17      165.08      286.39     83.50 o 
  -1   3  17    24583.88    24022.22    560.08 o 
 -18   4  17     1552.68     1548.88    125.47 o 
 -16   4  17     3682.50     3852.67    166.78 o 
 -14   4  17     3885.60     4123.32    171.65 o 
 -12   4  17      312.80      284.28     81.51 o 
 -10   4  17     5958.06     6174.45    252.55 o 
  -8   4  17     1466.04     1457.12    145.30 o 
 -26   0  18     3625.32     3368.47    197.01 o 
 -24   0  18      206.51      197.06     78.83 o 
 -22   0  18     4527.61     4532.41    258.60 o 
 -20   0  18     4886.52     4792.21    224.81 o 
 -18   0  18      369.96      420.90    133.72 o 
 -16   0  18    43152.46    41994.75    837.83 o 
 -14   0  18    16589.59    16666.85    916.22 o 
 -12   0  18     7976.73     8566.04    233.92 o 
 -10   0  18    22343.65    23381.74    450.35 o 
  -8   0  18       68.13      -46.40     66.58 o 
  -6   0  18     9901.79     9772.14    248.08 o 
  -4   0  18     5723.09     6018.93    429.32 o 
  -2   0  18     2273.55     2550.05    214.13 o 
 -25   1  18     5546.07     5676.30    178.20 o 
 -23   1  18     2943.96     2936.62    135.89 o 
 -21   1  18     9403.54     9746.32    231.78 o 
 -19   1  18       50.13      248.70    144.86 o 
 -17   1  18     7344.69     7411.57    171.59 o 
 -15   1  18    16112.86    16648.23    273.89 o 
 -13   1  18     1299.67     1352.74     85.83 o 
 -11   1  18    12882.93    12689.03    229.16 o 
  -9   1  18    11253.95    11706.73    222.32 o 
  -7   1  18      376.89      491.54     66.46 o 
  -5   1  18     6368.02     6323.86    197.59 o 
  -3   1  18     3088.69     3324.19    144.47 o 
 -22   2  18     6068.69     6425.79    162.83 o 
 -20   2  18     1048.87     1099.36     81.37 o 
 -18   2  18      694.44      690.67     67.42 o 
 -16   2  18     4142.65     4474.24    191.49 o 
 -14   2  18        5.11      -12.50     37.54 o 
 -12   2  18     1280.11     1325.59    113.75 o 
 -10   2  18     3430.71     3623.66    155.78 o 
  -8   2  18     1171.81     1202.80    162.35 o 
  -6   2  18      261.19      187.01     77.33 o 
                                                 
